# Supplementary material for: One reaction to make highly stretchable or extremely soft silicone elastomers from easily available materials
Source: Nat Commun. 2022 Jan 18;13:370. doi: 10.1038/s41467-022-28015-2 (PMC8766581; doi:10.1038/s41467-022-28015-2)
Supplement: Supplementary file 3 — Source Data [file 41467_2022_28015_MOESM3_ESM.xlsx]

## Sheet: Figure 3a
Figure 3 (a) Reaction progression over time for the platinum-catalyzed reactions at 100 OC of mono-hydrosilane functional PDMS, and mono-hydrosilane functional PDMS with mono-vinyl functional PDMS (stoichiometric amounts of hydride and vinyl).							Inset of Figure 3a
PDMS-SiH+PDMS-CH=CH2+[Pt]		PDMS-SiH+[Pt]					PDMS-SiH+PDMS-CH=CH2+[Pt]												PDMS-SiH+[Pt]
Reaction time	Extent of reaction	Reaction time	Extent of reaction				Molar mass/Da	EcoSEC RI	Molar mass/Da	EcoSEC RI	Molar mass/Da	EcoSEC RI	Molar mass/Da	EcoSEC RI	Molar mass/Da	EcoSEC RI	Molar mass/Da	EcoSEC RI	Molar mass/Da	EcoSEC RI	Molar mass/Da	EcoSEC RI	Molar mass/Da	EcoSEC RI	Molar mass/Da	EcoSEC RI	Molar mass/Da	EcoSEC RI	Molar mass/Da	EcoSEC RI
min	%	min	%				MCR-H21&V21		0.5 min		1 min		2 min		5 min		30 min		MCR-H21		10 min		30 min		60 min		180 min		360 min
0	0	0	0				1946.84	0	1290.02	0	2024.77	7.42545e-21	2573.82	0	2292.64	0	2148.52	0		--	1290.02	0	1290.02	0	1702.86	0	1290.02	0	1290.02	0
0.5	13.4977	0.5	13.4977				1962.95	8.83909e-07	1301.37	5.47318e-05	2042.84	8.92e-05	2597.02	0	2312.97	8.6554e-05	2167.48	0.00022043	1290.02	0	1301.12	0.000444821	1301.23	1.2022e-05	1718.03	9.43165e-05	1301.75	8.93218e-05	1302	0
1	95.3052	1	95.3052				1979.2	0.00176	1312.83	0.000149122	2061.06	4.80102e-05	2620.42	0	2333.48	0	2186.62	0.000372224	1301.03	0.000440259	1312.32	2.58323e-05	1312.54	6.59451e-05	1733.34	0.00047959	1313.59	0.000684883	1314.09	0.000213106
2	99.5305	2	99.5305				1995.58	0.00112	1324.38	0.00012209	2079.45	0	2644.04	0.000649099	2354.18	0	2205.91	0.000605182	1312.12	0.000349176	1323.61	0.00106	1323.95	0.000455765	1748.78	0.000683043	1325.54	0.000235831	1326.3	4.8411e-05
5	100	5	100				2012.09	0.0023	1336.04	0.000328283	2098.01	1.32651e-05	2667.87	0.00161	2375.06	0.000331731	2225.38	0.000363074	1323.32	0.000633872	1335	0.000271745	1335.46	0.000589874	1764.36	0.00101	1337.59	0.00107	1338.61	0
30	100	30	100				2028.74	0.00259	1347.8	5.90711e-05	2116.72	0.000742585	2691.91	0.00125	2396.12	3.04086e-05	2245.03	0.000704744	1334.6	0.00134	1346.49	0.000590661	1347.07	0.000607043	1780.08	0.00114	1349.76	0.00035246	1351.05	0
							2045.53	0.00374	1359.66	0.000212627	2135.61	0.00126	2716.18	0.00101	2417.37	0.000189784	2264.84	0.00113	1345.99	0.00136	1358.07	0.000215461	1358.77	0.000447651	1795.94	0.00155	1362.03	0.000523669	1363.59	0
							2062.46	0.00381	1371.63	0.000507581	2154.66	0.00164	2740.65	0.000950921	2438.81	0.000239841	2284.83	0.00060194	1357.47	0.0015	1369.76	0.00137	1370.58	0.000921989	1811.94	0.00185	1374.42	0.00014854	1376.26	3.99819e-05
							2079.53	0.00544	1383.7	0.00121	2173.89	0.00185	2765.36	0.00137	2460.44	0.000357303	2305	0.000422437	1369.05	0.00212	1381.55	0.00116	1382.5	0.000961451	1828.08	0.001	1386.92	0.000271578	1389.04	0.000478977
							2096.74	0.00509	1395.88	0.00138	2193.28	0.00269	2790.28	0.00318	2482.26	0.00035003	2325.34	0.000738783	1380.73	0.00235	1393.43	0.00128	1394.51	0.00161	1844.37	0.00149	1399.53	0.000526041	1401.94	5.21039e-05
							2114.09	0.00729	1408.16	0.00181	2212.85	0.00226	2815.43	0.00163	2504.28	0.000263221	2345.86	0.00177	1392.5	0.00185	1405.42	0.0017	1406.63	0.0012	1860.8	0.00154	1412.26	0.000832582	1414.96	0.000182577
							2131.59	0.00757	1420.56	0.00181	2232.59	0.00213	2840.8	0.00367	2526.49	0.0011	2366.57	0.000975331	1404.38	0.00227	1417.52	0.00178	1418.86	0.00165	1877.37	0.00217	1425.1	0.000818102	1428.1	0
							2149.23	0.00784	1433.06	0.00157	2252.51	0.00241	2866.4	0.00299	2548.9	0.000345182	2387.46	0.00169	1416.36	0.00204	1429.71	0.00196	1431.19	0.00211	1894.1	0.00198	1438.06	0.000719482	1441.36	0
							2167.01	0.00849	1445.67	0.00193	2272.61	0.00213	2892.24	0.00258	2571.5	0.00146	2408.53	0.00139	1428.44	0.00276	1442.02	0.00239	1443.63	0.00255	1910.97	0.00212	1451.14	0.000873297	1454.75	0.000413504
							2184.95	0.01011	1458.39	0.00224	2292.89	0.0036	2918.3	0.00427	2594.31	0.00147	2429.79	0.00166	1440.63	0.00197	1454.42	0.00228	1456.18	0.00234	1928	0.00233	1464.34	0.000789857	1468.26	0.000488949
							2203.03	0.01023	1471.23	0.00246	2313.34	0.00246	2944.61	0.0042	2617.32	0.00168	2451.23	0.00245	1452.92	0.00295	1466.94	0.00222	1468.83	0.00242	1945.17	0.00305	1477.66	0.00203	1481.9	0.000622328
							2221.26	0.01153	1484.18	0.00287	2333.98	0.00338	2971.14	0.0052	2640.53	0.00156	2472.87	0.00184	1465.31	0.00298	1479.56	0.00279	1481.6	0.0025	1962.5	0.00411	1491.09	0.00141	1495.66	0.00021864
							2239.64	0.01242	1497.24	0.00279	2354.81	0.00263	2997.92	0.00478	2663.95	0.00221	2494.69	0.00366	1477.81	0.00358	1492.29	0.00254	1494.48	0.0027	1979.98	0.00348	1504.65	0.00207	1509.55	0.000672263
							2258.18	0.01378	1510.42	0.00265	2375.82	0.00423	3024.94	0.00544	2687.58	0.00237	2516.71	0.00251	1490.42	0.00367	1505.13	0.00322	1507.47	0.00259	1997.62	0.00416	1518.34	0.000936146	1523.57	7.9733e-05
							2276.87	0.01483	1523.71	0.00278	2397.01	0.00354	3052.2	0.0055	2711.41	0.00239	2538.92	0.00387	1503.13	0.00444	1518.09	0.0034	1520.57	0.00314	2015.42	0.00337	1532.15	0.00163	1537.72	0.000217697
							2295.71	0.01609	1537.12	0.00364	2418.4	0.004	3079.71	0.00587	2735.46	0.00432	2561.33	0.0031	1515.95	0.00429	1531.15	0.00339	1533.78	0.00251	2033.37	0.00461	1546.08	0.00165	1552	0.000110583
							2314.71	0.01792	1550.65	0.00388	2439.98	0.00437	3107.47	0.008	2759.72	0.00318	2583.94	0.00362	1528.88	0.00502	1544.32	0.00378	1547.11	0.00338	2051.49	0.00465	1560.14	0.00214	1566.41	0.00122
							2333.86	0.01942	1564.3	0.00404	2461.75	0.00395	3135.47	0.00802	2784.19	0.00388	2606.74	0.00321	1541.92	0.00445	1557.61	0.00406	1560.56	0.0036	2069.77	0.00535	1574.33	0.00214	1580.96	0.0002092
							2353.18	0.01988	1578.07	0.00418	2483.71	0.00571	3163.73	0.00938	2808.89	0.00421	2629.75	0.00318	1555.08	0.00483	1571.02	0.0041	1574.13	0.00449	2088.2	0.00545	1588.65	0.00304	1595.64	0.000418466
							2372.65	0.02138	1591.96	0.00463	2505.87	0.00417	3192.25	0.00905	2833.8	0.00474	2652.96	0.00452	1568.34	0.00524	1584.53	0.00451	1587.81	0.00396	2106.81	0.00613	1603.1	0.0025	1610.46	0.00108
							2392.29	0.0225	1605.97	0.00431	2528.23	0.00505	3221.02	0.00955	2858.93	0.00505	2676.38	0.00327	1581.72	0.00512	1598.17	0.00501	1601.61	0.00483	2125.58	0.00608	1617.67	0.00245	1625.42	0.00108
							2412.09	0.02442	1620.1	0.0049	2550.78	0.0054	3250.05	0.0101	2884.29	0.00442	2700	0.00464	1595.21	0.00544	1611.92	0.00528	1615.53	0.00493	2144.51	0.00631	1632.39	0.00237	1640.51	0.000996332
							2432.05	0.02563	1634.36	0.00515	2573.54	0.00651	3279.34	0.01034	2909.87	0.00555	2723.83	0.00398	1608.82	0.00577	1625.79	0.00508	1629.57	0.00567	2163.62	0.0072	1647.23	0.0028	1655.75	0.000420829
							2452.17	0.02731	1648.74	0.00603	2596.5	0.00648	3308.89	0.0119	2935.68	0.00525	2747.87	0.0046	1622.54	0.00602	1639.78	0.00551	1643.73	0.00499	2182.89	0.00657	1662.21	0.00274	1671.12	0.000963275
							2472.47	0.02765	1663.25	0.0062	2619.67	0.00699	3338.71	0.01153	2961.71	0.00612	2772.12	0.00492	1636.38	0.00636	1653.89	0.0053	1658.02	0.00671	2202.34	0.0075	1677.33	0.00302	1686.64	5.00031e-05
							2492.93	0.02962	1677.89	0.00719	2643.04	0.00751	3368.81	0.01169	2987.98	0.00612	2796.59	0.00505	1650.34	0.0071	1668.12	0.00648	1672.43	0.00605	2221.96	0.00762	1692.58	0.00317	1702.31	0.000253997
							2513.56	0.03061	1692.66	0.00649	2666.62	0.00731	3399.17	0.01261	3014.48	0.00633	2821.27	0.00565	1664.42	0.00671	1682.47	0.00603	1686.97	0.00649	2241.75	0.00779	1707.98	0.00315	1718.12	0.00135
							2534.36	0.03327	1707.56	0.00726	2690.41	0.008	3429.8	0.01341	3041.21	0.00707	2846.18	0.00596	1678.62	0.00692	1696.95	0.00775	1701.63	0.00625	2261.73	0.00753	1723.51	0.00287	1734.07	0.00118
							2555.34	0.0335	1722.59	0.00686	2714.42	0.00783	3460.71	0.01388	3068.19	0.00691	2871.3	0.00558	1692.94	0.00755	1711.55	0.00707	1716.42	0.00734	2281.87	0.00845	1739.18	0.00262	1750.18	0.0014
							2576.48	0.03635	1737.75	0.00775	2738.64	0.00886	3491.9	0.0136	3095.4	0.00718	2896.64	0.00622	1707.38	0.00799	1726.28	0.0084	1731.34	0.00764	2302.2	0.0089	1755	0.00365	1766.43	0.0017
							2597.81	0.03715	1753.04	0.00757	2763.07	0.00874	3523.38	0.01452	3122.85	0.00766	2922.2	0.00725	1721.94	0.00843	1741.14	0.00715	1746.38	0.00858	2322.71	0.00952	1770.96	0.00332	1782.84	0.00181
							2619.3	0.04017	1768.47	0.00863	2787.72	0.00908	3555.13	0.01511	3150.55	0.00858	2948	0.00784	1736.63	0.00902	1756.12	0.0084	1761.56	0.00873	2343.4	0.01026	1787.07	0.00337	1799.39	0.00124
							2640.98	0.041	1784.04	0.00889	2812.59	0.01002	3587.17	0.01562	3178.49	0.00879	2974.01	0.00833	1751.44	0.00869	1771.23	0.00803	1776.87	0.00929	2364.28	0.01057	1803.32	0.00369	1816.11	0.000811889
							2662.84	0.04407	1799.74	0.00925	2837.69	0.01096	3619.5	0.01592	3206.68	0.00933	3000.26	0.00804	1766.38	0.00885	1786.47	0.00941	1792.32	0.00928	2385.34	0.01125	1819.72	0.00365	1832.97	0.000763508
							2684.87	0.04552	1815.58	0.00905	2863.01	0.01154	3652.12	0.0171	3235.12	0.01014	3026.74	0.00879	1781.45	0.0097	1801.84	0.00912	1807.89	0.00956	2406.59	0.0113	1836.27	0.00409	1849.99	0.000546775
							2707.09	0.04859	1831.56	0.00896	2888.55	0.0117	3685.04	0.01739	3263.81	0.01127	3053.46	0.00891	1796.65	0.00976	1817.35	0.0095	1823.61	0.00967	2428.03	0.012	1852.97	0.00419	1867.18	0.00118
							2729.5	0.05088	1847.68	0.00958	2914.32	0.01138	3718.25	0.01898	3292.76	0.01044	3080.41	0.0105	1811.97	0.00957	1832.98	0.00981	1839.46	0.01022	2449.66	0.01306	1869.82	0.00417	1884.52	0.0012
							2752.09	0.05327	1863.94	0.0103	2940.32	0.01182	3751.76	0.02078	3321.96	0.0119	3107.6	0.01021	1827.43	0.01037	1848.76	0.01033	1855.45	0.01052	2471.49	0.01369	1886.82	0.00442	1902.02	0.00232
							2774.86	0.05525	1880.34	0.01032	2966.56	0.01316	3785.57	0.02158	3351.42	0.01194	3135.02	0.01043	1843.02	0.01138	1864.67	0.01049	1871.57	0.01114	2493.51	0.01452	1903.98	0.00388	1919.68	0.00181
							2797.83	0.05795	1896.89	0.01053	2993.02	0.01281	3819.69	0.02437	3381.15	0.01244	3162.69	0.01069	1858.74	0.01188	1880.71	0.01127	1887.84	0.01198	2515.72	0.015	1921.3	0.00485	1937.51	0.00146
							2820.98	0.06073	1913.59	0.01104	3019.73	0.01496	3854.12	0.02478	3411.13	0.01325	3190.61	0.01097	1874.59	0.01168	1896.89	0.01163	1904.25	0.01243	2538.13	0.0154	1938.77	0.00417	1955.5	0.00245
							2844.32	0.06337	1930.43	0.01115	3046.67	0.01449	3888.85	0.02618	3441.39	0.014	3218.77	0.01195	1890.58	0.01134	1913.22	0.01216	1920.8	0.01253	2560.74	0.01569	1956.4	0.00497	1973.67	0.00168
							2867.86	0.06648	1947.42	0.01246	3073.85	0.01609	3923.9	0.02852	3471.91	0.01469	3247.18	0.01105	1906.71	0.01259	1929.68	0.01272	1937.49	0.01301	2583.56	0.01718	1974.19	0.00478	1991.99	0.00253
							2891.6	0.06939	1964.56	0.01279	3101.28	0.01668	3959.26	0.02973	3502.7	0.01473	3275.84	0.01382	1922.97	0.01351	1946.28	0.01258	1954.33	0.01382	2606.57	0.01738	1992.15	0.00443	2010.49	0.00216
							2915.53	0.0727	1981.85	0.01284	3128.95	0.0167	3994.95	0.03243	3533.76	0.01627	3304.75	0.01219	1939.38	0.01409	1963.03	0.01365	1971.32	0.01442	2629.79	0.01751	2010.27	0.00515	2029.17	0.00261
							2939.66	0.07615	1999.29	0.01324	3156.86	0.01847	4030.95	0.03352	3565.1	0.01722	3333.92	0.0126	1955.92	0.01356	1979.92	0.01415	1988.45	0.01475	2653.22	0.01853	2028.55	0.0058	2048.01	0.00244
							2963.98	0.08056	2016.89	0.01399	3185.03	0.01866	4067.28	0.03765	3596.72	0.01832	3363.35	0.01294	1972.6	0.01495	1996.96	0.01448	2005.74	0.01544	2676.86	0.01933	2047	0.00658	2067.03	0.00208
							2988.51	0.08275	2034.64	0.0143	3213.44	0.02063	4103.94	0.03828	3628.62	0.0189	3393.03	0.01319	1989.43	0.01448	2014.14	0.01481	2023.17	0.01493	2700.71	0.02036	2065.61	0.00579	2086.23	0.00198
							3013.25	0.08661	2052.55	0.01461	3242.12	0.0213	4140.93	0.04069	3660.8	0.01931	3422.98	0.01393	2006.4	0.01554	2031.47	0.01599	2040.75	0.01572	2724.77	0.02125	2084.4	0.00631	2105.6	0.00105
							3038.18	0.09091	2070.61	0.01547	3271.04	0.02238	4178.25	0.04439	3693.27	0.02111	3453.19	0.01482	2023.52	0.01597	2048.95	0.01687	2058.49	0.01655	2749.04	0.02136	2103.35	0.00636	2125.16	0.00312
							3063.33	0.09551	2088.83	0.01646	3300.23	0.02393	4215.9	0.04579	3726.03	0.0216	3483.67	0.01551	2040.78	0.01664	2066.58	0.01642	2076.38	0.01738	2773.53	0.0237	2122.48	0.00698	2144.89	0.00264
							3088.68	0.09958	2107.22	0.01707	3329.67	0.02432	4253.9	0.04877	3759.07	0.02281	3514.41	0.01576	2058.18	0.01736	2084.37	0.01823	2094.43	0.01773	2798.24	0.02361	2141.78	0.00706	2164.81	0.00261
							3114.24	0.10398	2125.76	0.01809	3359.38	0.02559	4292.24	0.05102	3792.41	0.02397	3545.43	0.0165	2075.74	0.01857	2102.3	0.01835	2112.63	0.01807	2823.17	0.0246	2161.26	0.0071	2184.92	0.0028
							3140.01	0.1085	2144.47	0.01859	3389.35	0.02602	4330.92	0.05425	3826.05	0.02501	3576.73	0.01712	2093.45	0.01899	2120.39	0.01932	2130.99	0.01878	2848.32	0.02576	2180.92	0.00688	2205.21	0.00295
							3166	0.11322	2163.35	0.01917	3419.59	0.02804	4369.96	0.05757	3859.98	0.02654	3608.29	0.01754	2111.3	0.01954	2138.64	0.01979	2149.52	0.01928	2873.69	0.02608	2200.75	0.00714	2225.69	0.00317
							3192.2	0.1182	2182.39	0.019	3450.1	0.02901	4409.34	0.05968	3894.21	0.02695	3640.14	0.01932	2129.31	0.01968	2157.04	0.02043	2168.2	0.0204	2899.29	0.02793	2220.77	0.00804	2246.36	0.00391
							3218.62	0.12371	2201.59	0.0201	3480.88	0.03084	4449.08	0.06243	3928.75	0.02917	3672.27	0.01826	2147.48	0.02026	2175.6	0.02066	2187.04	0.02041	2925.12	0.02774	2240.96	0.00817	2267.22	0.00452
							3245.25	0.1296	2220.97	0.02073	3511.94	0.03254	4489.18	0.06527	3963.59	0.03081	3704.68	0.01996	2165.8	0.02151	2194.32	0.02153	2206.05	0.02247	2951.18	0.03091	2261.34	0.00882	2288.28	0.00358
							3272.11	0.13588	2240.52	0.02192	3543.27	0.03275	4529.64	0.06832	3998.75	0.03229	3737.38	0.02064	2184.27	0.02249	2213.2	0.02206	2225.23	0.02223	2977.47	0.03069	2281.91	0.00886	2309.53	0.00453
							3299.19	0.14192	2260.24	0.02223	3574.88	0.0355	4570.46	0.07244	4034.21	0.03427	3770.37	0.02137	2202.9	0.02286	2232.25	0.02286	2244.57	0.02327	3004	0.03257	2302.66	0.00852	2330.98	0.00484
							3326.49	0.14827	2280.13	0.02302	3606.78	0.03656	4611.65	0.07482	4069.99	0.03528	3803.64	0.02244	2221.69	0.02356	2251.46	0.02417	2264.07	0.02311	3030.76	0.03339	2323.6	0.00841	2352.63	0.00511
							3354.02	0.15418	2300.2	0.02403	3638.96	0.03865	4653.22	0.07949	4106.09	0.0372	3837.21	0.02342	2240.64	0.02446	2270.83	0.02425	2283.75	0.02464	3057.76	0.03389	2344.73	0.00883	2374.48	0.00452
							3381.78	0.1623	2320.44	0.02438	3671.42	0.0401	4695.15	0.08254	4142.5	0.03917	3871.08	0.02442	2259.76	0.02506	2290.37	0.0251	2303.6	0.02499	3085	0.03621	2366.06	0.00945	2396.53	0.00484
							3409.76	0.16892	2340.87	0.0259	3704.18	0.04284	4737.47	0.08617	4179.24	0.04094	3905.25	0.02527	2279.03	0.02591	2310.08	0.02606	2323.62	0.02631	3112.48	0.0369	2387.58	0.01004	2418.78	0.00495
							3437.98	0.17691	2361.47	0.02577	3737.23	0.04322	4780.17	0.091	4216.31	0.04352	3939.72	0.02691	2298.47	0.0272	2329.95	0.02742	2343.82	0.02733	3140.21	0.03931	2409.29	0.00996	2441.25	0.00549
							3466.43	0.18463	2382.25	0.02794	3770.57	0.04491	4823.25	0.09653	4253.7	0.04586	3974.49	0.02812	2318.08	0.02693	2350	0.02755	2364.19	0.02772	3168.19	0.04042	2431.2	0.00961	2463.92	0.00537
							3495.12	0.19276	2403.22	0.02789	3804.21	0.04591	4866.72	0.10017	4291.43	0.0477	4009.57	0.0291	2337.85	0.02928	2370.22	0.02943	2384.74	0.02881	3196.41	0.04239	2453.31	0.00992	2486.8	0.00599
							3524.05	0.20181	2424.37	0.02938	3838.16	0.04759	4910.58	0.10531	4329.49	0.0501	4044.96	0.03026	2357.8	0.02826	2390.62	0.0305	2405.47	0.02924	3224.89	0.04445	2475.62	0.01031	2509.9	0.00645
							3553.21	0.21095	2445.71	0.03073	3872.4	0.05013	4954.84	0.11007	4367.89	0.05272	4080.66	0.03164	2377.91	0.02987	2411.19	0.03187	2426.37	0.02992	3253.62	0.04554	2498.13	0.01056	2533.21	0.00614
							3582.62	0.22077	2467.23	0.03165	3906.95	0.05124	4999.49	0.11481	4406.62	0.05529	4116.67	0.03325	2398.19	0.0306	2431.94	0.03216	2447.46	0.03008	3282.6	0.04783	2520.85	0.01	2556.73	0.00626
							3612.27	0.23043	2488.95	0.03263	3941.81	0.05364	5044.55	0.11987	4445.71	0.0587	4153.01	0.03503	2418.65	0.03125	2452.87	0.03337	2468.73	0.03204	3311.85	0.05036	2543.78	0.01089	2580.48	0.00719
							3642.16	0.24124	2510.85	0.03338	3976.98	0.05653	5090.02	0.12586	4485.13	0.06106	4189.66	0.03677	2439.28	0.03223	2473.97	0.03451	2490.19	0.03308	3341.35	0.05303	2566.91	0.01106	2604.44	0.00824
							3672.3	0.25172	2532.95	0.03495	4012.46	0.0597	5135.89	0.13156	4524.91	0.06493	4226.64	0.03875	2460.09	0.03377	2495.26	0.03553	2511.84	0.03347	3371.12	0.0546	2590.26	0.01147	2628.63	0.00812
							3702.69	0.26378	2555.24	0.03614	4048.26	0.06272	5182.18	0.13754	4565.04	0.06735	4263.95	0.0412	2481.07	0.03442	2516.73	0.03685	2533.67	0.03489	3401.15	0.05669	2613.81	0.0122	2653.04	0.00816
							3733.34	0.27475	2577.73	0.03819	4084.38	0.06524	5228.88	0.14288	4605.53	0.07112	4301.58	0.04218	2502.24	0.03565	2538.39	0.03742	2555.69	0.03599	3431.45	0.05937	2637.59	0.01197	2677.68	0.00857
							3764.23	0.2882	2600.42	0.03882	4120.82	0.06913	5276.01	0.14958	4646.38	0.07439	4339.55	0.04491	2523.58	0.03692	2560.23	0.03885	2577.9	0.03722	3462.02	0.06311	2661.57	0.01258	2702.55	0.00856
							3795.38	0.30073	2623.31	0.04091	4157.58	0.07037	5323.56	0.15552	4687.58	0.07778	4377.85	0.04534	2545.11	0.03811	2582.26	0.03958	2600.31	0.03856	3492.86	0.06541	2685.78	0.01245	2727.65	0.00888
							3826.79	0.3148	2646.4	0.04221	4194.68	0.07536	5371.54	0.16387	4729.16	0.08143	4416.49	0.04866	2566.82	0.03918	2604.48	0.04102	2622.91	0.03939	3523.98	0.06839	2710.2	0.0134	2752.98	0.00986
							3858.46	0.32913	2669.69	0.04404	4232.1	0.07886	5419.95	0.16956	4771.1	0.0847	4455.47	0.05122	2588.71	0.03972	2626.89	0.04216	2645.7	0.04049	3555.37	0.07195	2734.85	0.01343	2778.55	0.00979
							3890.39	0.34383	2693.18	0.04537	4269.86	0.08261	5468.8	0.17728	4813.42	0.08978	4494.79	0.05185	2610.79	0.0428	2649.49	0.04293	2668.7	0.04121	3587.05	0.07481	2759.72	0.01345	2804.35	0.01158
							3922.59	0.35778	2716.89	0.04655	4307.95	0.08826	5518.09	0.1847	4856.11	0.09348	4534.46	0.05537	2633.06	0.04341	2672.29	0.04371	2691.89	0.04302	3619	0.07853	2784.82	0.01469	2830.4	0.01172
							3955.05	0.37317	2740.8	0.04899	4346.39	0.09115	5567.82	0.19096	4899.17	0.0978	4574.49	0.05773	2655.52	0.04547	2695.29	0.04502	2715.29	0.04485	3651.24	0.0829	2810.15	0.01399	2856.68	0.01175
							3987.78	0.39136	2764.92	0.05048	4385.17	0.09664	5618	0.20099	4942.62	0.10277	4614.86	0.06134	2678.18	0.04531	2718.48	0.04621	2738.89	0.04652	3683.77	0.08706	2835.7	0.01467	2883.21	0.01288
							4020.79	0.40765	2789.25	0.05244	4424.29	0.10165	5668.63	0.20794	4986.46	0.1074	4655.59	0.06349	2701.02	0.04789	2741.87	0.04749	2762.7	0.048	3716.59	0.09009	2861.49	0.01416	2909.99	0.01307
							4054.06	0.42663	2813.8	0.0547	4463.77	0.106	5719.72	0.21742	5030.68	0.11425	4696.68	0.06657	2724.06	0.04947	2765.46	0.0486	2786.71	0.04971	3749.7	0.09567	2887.51	0.01472	2937.01	0.0147
							4087.61	0.44471	2838.57	0.05685	4503.59	0.11157	5771.27	0.2253	5075.3	0.1177	4738.14	0.06998	2747.3	0.05104	2789.26	0.05027	2810.93	0.05109	3783.1	0.10051	2913.77	0.015	2964.29	0.01495
							4121.44	0.46477	2863.55	0.05908	4543.77	0.11594	5823.28	0.23222	5120.31	0.12392	4779.95	0.07207	2770.73	0.05253	2813.26	0.05283	2835.36	0.05255	3816.81	0.10512	2940.27	0.01569	2991.82	0.01501
							4155.55	0.48462	2888.75	0.06166	4584.31	0.12245	5875.77	0.24339	5165.72	0.12893	4822.14	0.07745	2794.37	0.05376	2837.47	0.05416	2860	0.05434	3850.81	0.11163	2967.01	0.01699	3019.6	0.01574
							4189.94	0.50602	2914.18	0.06425	4625.21	0.12741	5928.72	0.25038	5211.54	0.13403	4864.7	0.07982	2818.2	0.05608	2861.88	0.05626	2884.86	0.05647	3885.11	0.11581	2994	0.01572	3047.65	0.01606
							4224.61	0.52826	2939.83	0.0671	4666.48	0.13416	5982.16	0.26042	5257.76	0.14093	4907.64	0.0842	2842.24	0.05712	2886.51	0.05838	2909.94	0.05855	3919.73	0.12303	3021.22	0.01697	3075.95	0.01761
							4259.57	0.55148	2965.7	0.06946	4708.11	0.14041	6036.07	0.26896	5304.39	0.1453	4950.96	0.08755	2866.49	0.05962	2911.35	0.06059	2935.23	0.06012	3954.64	0.1288	3048.7	0.01702	3104.52	0.01743
							4294.83	0.57495	2991.8	0.07253	4750.12	0.14687	6090.47	0.27759	5351.43	0.15286	4994.65	0.09109	2890.94	0.06149	2936.4	0.06301	2960.74	0.06272	3989.88	0.13472	3076.43	0.01735	3133.35	0.01825
							4330.37	0.59933	3018.13	0.07616	4792.5	0.15443	6145.36	0.288	5398.9	0.15866	5038.74	0.09608	2915.6	0.06361	2961.67	0.06496	2986.47	0.06515	4025.42	0.14002	3104.4	0.01781	3162.45	0.01943
							4366.21	0.62518	3044.7	0.07947	4835.26	0.16065	6200.75	0.29664	5446.78	0.16489	5083.21	0.09892	2940.47	0.06557	2987.15	0.06688	3012.43	0.06715	4061.28	0.14581	3132.64	0.01889	3191.82	0.01878
							4402.34	0.65101	3071.49	0.08289	4878.4	0.16807	6256.63	0.30615	5495.08	0.17201	5128.07	0.10415	2965.55	0.06766	3012.86	0.06965	3038.61	0.06977	4097.46	0.15452	3161.13	0.01985	3221.46	0.02036
							4438.77	0.67891	3098.53	0.08645	4921.92	0.17521	6313.02	0.31553	5543.82	0.17876	5173.33	0.10857	2990.85	0.06961	3038.78	0.07196	3065.02	0.07116	4133.97	0.16243	3189.87	0.02003	3251.38	0.02073
							4475.51	0.70694	3125.8	0.09134	4965.84	0.18243	6369.92	0.32488	5592.99	0.18675	5218.99	0.11361	3016.36	0.07216	3064.93	0.07516	3091.66	0.07493	4170.79	0.17172	3218.88	0.0209	3281.58	0.02177
							4512.54	0.73578	3153.31	0.09486	5010.14	0.18979	6427.33	0.33501	5642.59	0.19304	5265.06	0.11811	3042.09	0.07479	3091.3	0.07633	3118.53	0.07735	4207.95	0.18083	3248.16	0.02198	3312.05	0.0231
							4549.89	0.7662	3181.06	0.09897	5054.84	0.19755	6485.25	0.34482	5692.64	0.20133	5311.53	0.12387	3068.04	0.07779	3117.9	0.07923	3145.64	0.08078	4245.44	0.1897	3277.7	0.02228	3342.81	0.02312
							4587.54	0.79708	3209.06	0.10242	5099.94	0.20655	6543.7	0.35484	5743.12	0.20946	5358.41	0.12947	3094.21	0.08068	3144.73	0.08278	3172.98	0.08254	4283.26	0.20112	3307.51	0.02324	3373.86	0.02472
							4625.51	0.82854	3237.3	0.10722	5145.44	0.21601	6602.68	0.36479	5794.06	0.21702	5405.7	0.13442	3120.6	0.08417	3171.79	0.08533	3200.56	0.0859	4321.42	0.21123	3337.59	0.02419	3405.19	0.02489
							4663.79	0.86211	3265.79	0.11199	5191.35	0.22545	6662.19	0.37534	5845.44	0.2245	5453.41	0.14003	3147.22	0.0868	3199.08	0.08841	3228.37	0.08845	4359.92	0.22245	3367.94	0.0248	3436.81	0.02654
							4702.38	0.89654	3294.54	0.11652	5237.67	0.23489	6722.23	0.38493	5897.29	0.23297	5501.55	0.14544	3174.07	0.09001	3226.61	0.09149	3256.43	0.09043	4398.76	0.23412	3398.57	0.02571	3468.73	0.02744
							4741.3	0.93193	3323.53	0.12276	5284.4	0.24432	6782.81	0.39516	5949.59	0.24112	5550.1	0.1514	3201.14	0.09301	3254.37	0.09562	3284.74	0.09335	4437.94	0.24674	3429.48	0.02715	3500.95	0.02978
							4780.54	0.96791	3352.78	0.1274	5331.55	0.25379	6843.95	0.40552	6002.36	0.24978	5599.09	0.15686	3228.45	0.09592	3282.38	0.09848	3313.29	0.09548	4477.48	0.26097	3460.66	0.0281	3533.46	0.02904
							4820.1	1.00685	3382.29	0.13364	5379.11	0.2646	6905.63	0.41504	6055.59	0.25834	5648.51	0.16382	3255.99	0.09935	3310.62	0.10345	3342.08	0.10078	4517.37	0.27405	3492.14	0.02927	3566.27	0.02986
							4859.99	1.04363	3412.06	0.13874	5427.11	0.27444	6967.87	0.42511	6109.3	0.26701	5698.36	0.16995	3283.76	0.10346	3339.11	0.10682	3371.13	0.10433	4557.61	0.28886	3523.9	0.031	3599.4	0.03186
							4900.21	1.08488	3442.09	0.14597	5475.53	0.28521	7030.66	0.43465	6163.48	0.27632	5748.65	0.17634	3311.77	0.10785	3367.84	0.11111	3400.43	0.10905	4598.21	0.30456	3555.94	0.03231	3632.82	0.03257
							4940.76	1.12493	3472.38	0.15195	5524.38	0.29533	7094.03	0.44549	6218.14	0.28445	5799.39	0.18286	3340.02	0.11162	3396.82	0.11524	3429.99	0.11329	4639.18	0.32026	3588.28	0.03363	3666.56	0.03434
							4981.65	1.16771	3502.95	0.15825	5573.67	0.30628	7157.96	0.45407	6273.29	0.29382	5850.58	0.19019	3368.52	0.11638	3426.05	0.11913	3459.8	0.11787	4680.51	0.33692	3620.92	0.03398	3700.61	0.03576
							5022.88	1.21015	3533.78	0.16635	5623.4	0.31877	7222.48	0.46503	6328.93	0.30261	5902.22	0.19736	3397.25	0.11959	3455.53	0.12424	3489.87	0.12281	4722.21	0.3535	3653.85	0.03624	3734.98	0.03748
							5064.45	1.25363	3564.88	0.17325	5673.57	0.32929	7287.57	0.47366	6385.06	0.31222	5954.31	0.20389	3426.23	0.12573	3485.26	0.12887	3520.2	0.12736	4764.27	0.37247	3687.07	0.03771	3769.67	0.0387
							5106.36	1.29916	3596.25	0.18165	5724.19	0.34197	7353.25	0.48428	6441.69	0.32204	6006.86	0.21229	3455.45	0.12996	3515.25	0.13438	3550.8	0.13264	4806.72	0.39257	3720.61	0.0391	3804.68	0.03969
							5148.62	1.34474	3627.9	0.18938	5775.26	0.35409	7419.52	0.49481	6498.82	0.33039	6059.88	0.21966	3484.93	0.13554	3545.5	0.13846	3581.66	0.13785	4849.54	0.4128	3754.44	0.04061	3840.01	0.04285
							5191.23	1.39244	3659.83	0.1986	5826.79	0.366	7486.39	0.50396	6556.46	0.34066	6113.37	0.22728	3514.66	0.14071	3576.01	0.14579	3612.79	0.14367	4892.74	0.43385	3788.59	0.04196	3875.67	0.04459
							5234.19	1.43967	3692.04	0.20782	5878.77	0.37856	7553.86	0.51466	6614.6	0.34869	6167.32	0.2348	3544.64	0.14669	3606.78	0.15129	3644.19	0.14955	4936.33	0.45643	3823.04	0.04452	3911.67	0.04721
							5277.51	1.48901	3724.54	0.21673	5931.22	0.38905	7621.94	0.52394	6673.27	0.35822	6221.76	0.24131	3574.87	0.15276	3637.82	0.15756	3675.86	0.15586	4980.31	0.47912	3857.81	0.04508	3948	0.04927
							5321.18	1.53754	3757.32	0.22656	5984.14	0.40292	7690.64	0.53404	6732.45	0.36816	6276.67	0.25034	3605.37	0.15842	3669.12	0.16425	3707.81	0.16289	5024.67	0.50331	3892.89	0.04726	3984.66	0.05045
							5365.22	1.58915	3790.39	0.23685	6037.53	0.41529	7759.95	0.544	6792.16	0.37763	6332.07	0.25743	3636.12	0.16635	3700.69	0.17142	3740.04	0.16976	5069.44	0.52858	3928.3	0.05016	4021.67	0.0533
							5409.62	1.64013	3823.75	0.24903	6091.4	0.42756	7829.89	0.55364	6852.4	0.38761	6387.96	0.26597	3667.14	0.17245	3732.53	0.17912	3772.55	0.17727	5114.6	0.55484	3964.02	0.05188	4059.02	0.05608
							5454.39	1.69257	3857.4	0.26059	6145.75	0.44115	7900.45	0.56383	6913.18	0.39626	6444.34	0.27376	3698.42	0.18017	3764.65	0.18725	3805.33	0.18572	5160.16	0.58198	4000.07	0.05542	4096.71	0.05863
							5499.53	1.74524	3891.35	0.27107	6200.58	0.45371	7971.66	0.57324	6974.49	0.40714	6501.21	0.28088	3729.97	0.18718	3797.05	0.1957	3838.41	0.1938	5206.13	0.60967	4036.45	0.05669	4134.76	0.06197
							5545.04	1.79861	3925.6	0.28235	6255.9	0.46697	8043.5	0.58513	7036.34	0.41588	6558.6	0.28926	3761.78	0.19589	3829.72	0.20431	3871.77	0.20224	5252.51	0.63994	4073.16	0.06072	4173.16	0.06335
							5590.93	1.85304	3960.15	0.2959	6311.71	0.47948	8115.99	0.59531	7098.75	0.42536	6616.48	0.29773	3793.87	0.20463	3862.67	0.21279	3905.42	0.21178	5299.31	0.66968	4110.2	0.06294	4211.91	0.06662
							5637.2	1.90653	3995	0.30933	6368.03	0.492	8189.14	0.60688	7161.71	0.4347	6674.88	0.30653	3826.23	0.21306	3895.91	0.22257	3939.37	0.22174	5346.52	0.70143	4147.58	0.06637	4251.03	0.07047
							5683.85	1.96186	4030.16	0.32312	6424.84	0.50504	8262.95	0.61901	7225.22	0.44365	6733.79	0.31456	3858.87	0.22328	3929.43	0.23214	3973.6	0.2327	5394.15	0.7344	4185.3	0.06981	4290.51	0.0724
							5730.89	2.01711	4065.63	0.33785	6482.17	0.51705	8337.42	0.63017	7289.3	0.45379	6793.23	0.32366	3891.79	0.23256	3963.25	0.24268	4008.14	0.24357	5442.2	0.76771	4223.36	0.07234	4330.36	0.07741
							5778.32	2.07293	4101.42	0.35407	6540	0.5309	8412.56	0.64465	7353.95	0.46281	6853.18	0.33261	3924.99	0.24396	3997.35	0.25487	4042.98	0.25553	5490.69	0.80277	4261.77	0.07568	4370.57	0.08021
							5826.14	2.12872	4137.51	0.37069	6598.35	0.54223	8488.38	0.65578	7419.17	0.47284	6913.67	0.3408	3958.47	0.25419	4031.75	0.26578	4078.12	0.26772	5539.6	0.83703	4300.53	0.07909	4411.16	0.08418
							5874.35	2.18451	4173.93	0.38818	6657.22	0.55485	8564.88	0.66947	7484.97	0.48204	6974.69	0.35049	3992.23	0.26662	4066.44	0.27866	4113.56	0.281	5588.95	0.87425	4339.64	0.08295	4452.13	0.08804
							5922.97	2.23972	4210.66	0.40595	6716.61	0.5671	8642.07	0.68448	7551.36	0.49181	7036.25	0.35747	4026.29	0.27905	4101.43	0.2917	4149.32	0.29423	5638.74	0.91132	4379.11	0.08766	4493.48	0.09255
							5971.98	2.29573	4247.72	0.42427	6776.54	0.57932	8719.96	0.6997	7618.33	0.50153	7098.35	0.36716	4060.63	0.28983	4136.72	0.30544	4185.38	0.30781	5688.98	0.949	4418.93	0.09225	4535.21	0.09752
							6021.41	2.35017	4285.11	0.44371	6837	0.59087	8798.55	0.71587	7685.89	0.51152	7161	0.37579	4095.27	0.30198	4172.32	0.32048	4221.76	0.32379	5739.66	0.98718	4459.12	0.09603	4577.33	0.10266
							6071.24	2.40465	4322.82	0.46404	6898	0.60313	8877.85	0.73257	7754.06	0.52219	7224.21	0.38491	4130.2	0.31638	4208.22	0.33579	4258.45	0.33897	5790.79	1.02524	4499.67	0.10053	4619.84	0.10709
							6121.48	2.45831	4360.87	0.48435	6959.54	0.61418	8957.86	0.75086	7822.83	0.53136	7287.97	0.3938	4165.43	0.33182	4244.43	0.35236	4295.46	0.35607	5842.38	1.06709	4540.59	0.10608	4662.74	0.11304
							6172.14	2.51215	4399.25	0.50597	7021.64	0.6252	9038.59	0.76996	7892.21	0.54164	7352.29	0.4025	4200.96	0.34791	4280.95	0.36865	4332.8	0.37345	5894.43	1.10833	4581.89	0.1105	4706.05	0.11822
							6223.22	2.56389	4437.97	0.52702	7084.28	0.63534	9120.05	0.79052	7962.21	0.55211	7417.19	0.4128	4236.8	0.36481	4317.79	0.38781	4370.46	0.39233	5946.94	1.15007	4623.56	0.11605	4749.75	0.12429
							6274.72	2.61618	4477.03	0.55135	7147.49	0.64566	9202.25	0.81277	8032.82	0.56344	7482.65	0.42195	4272.94	0.38238	4354.94	0.40564	4408.44	0.41225	5999.92	1.19099	4665.6	0.12186	4793.86	0.13071
							6326.65	2.6658	4516.43	0.57521	7211.26	0.65693	9285.19	0.83626	8104.06	0.57431	7548.69	0.43102	4309.39	0.40106	4392.41	0.42649	4446.76	0.43269	6053.37	1.23241	4708.03	0.12801	4838.38	0.13807
							6379.01	2.71597	4556.18	0.60059	7275.6	0.66669	9368.87	0.8608	8175.94	0.58598	7615.32	0.4402	4346.15	0.42025	4430.21	0.44709	4485.41	0.45506	6107.3	1.2752	4750.85	0.1347	4883.32	0.14387
							6431.8	2.76393	4596.28	0.62676	7340.51	0.67593	9453.31	0.88684	8248.45	0.59732	7682.53	0.44996	4383.22	0.44109	4468.33	0.46915	4524.39	0.47775	6161.7	1.31763	4794.06	0.13997	4928.67	0.15111
							6485.03	2.81013	4636.73	0.65385	7406	0.68476	9538.51	0.91438	8321.6	0.61012	7750.34	0.45989	4420.61	0.4622	4506.78	0.49309	4563.72	0.50221	6216.6	1.36048	4837.66	0.1474	4974.44	0.15916
							6538.7	2.85459	4677.54	0.68219	7472.08	0.69454	9624.47	0.94562	8395.41	0.62362	7818.74	0.47076	4458.32	0.48514	4545.56	0.51676	4603.38	0.52749	6271.98	1.40272	4881.65	0.1551	5020.64	0.16641
							6592.81	2.89803	4718.71	0.71033	7538.74	0.70369	9711.21	0.97655	8469.87	0.63644	7887.75	0.48138	4496.35	0.508	4584.67	0.54346	4643.39	0.55419	6327.85	1.4453	4926.05	0.16229	5067.27	0.17504
							6647.37	2.93957	4760.24	0.74041	7606.01	0.71154	9798.74	1.01014	8544.98	0.65132	7957.37	0.49189	4534.7	0.53391	4624.12	0.56981	4683.75	0.58147	6384.23	1.4868	4970.85	0.1707	5114.33	0.18387
							6702.38	2.97795	4802.13	0.77064	7673.87	0.71993	9887.05	1.04474	8620.77	0.66608	8027.6	0.50336	4573.38	0.55956	4663.91	0.59853	4724.46	0.61008	6441.1	1.52764	5016.05	0.17793	5161.82	0.19292
							6757.85	3.01558	4844.4	0.80219	7742.33	0.7267	9976.16	1.08033	8697.23	0.68246	8098.46	0.51529	4612.39	0.58696	4704.05	0.62698	4765.52	0.64085	6498.48	1.56898	5061.67	0.18764	5209.76	0.20232
							6813.78	3.04865	4887.04	0.83527	7811.41	0.73538	10066.1	1.12052	8774.36	0.69881	8169.93	0.52695	4651.74	0.6164	4744.52	0.65787	4806.94	0.6722	6556.38	1.60884	5107.7	0.19632	5258.15	0.21052
							6870.16	3.08148	4930.05	0.86848	7881.1	0.74361	10156.8	1.16139	8852.18	0.7173	8242.04	0.53853	4691.42	0.64593	4785.35	0.69065	4848.72	0.70568	6614.79	1.64823	5154.15	0.20568	5306.98	0.22119
							6927.02	3.10966	4973.44	0.9038	7951.42	0.75039	10248.3	1.20648	8930.69	0.73587	8314.79	0.55203	4731.44	0.67769	4826.53	0.72459	4890.86	0.74004	6673.72	1.68601	5201.03	0.21531	5356.26	0.23163
							6984.35	3.13565	5017.21	0.93916	8022.36	0.75875	10340.7	1.2507	9009.89	0.75636	8388.17	0.5646	4771.8	0.70945	4868.06	0.7597	4933.37	0.77651	6733.17	1.7231	5248.33	0.22261	5406.01	0.24264
							7042.15	3.15857	5061.37	0.97589	8093.94	0.76631	10433.9	1.29839	9089.8	0.77774	8462.21	0.57948	4812.5	0.74558	4909.95	0.79619	4976.25	0.81383	6793.15	1.75861	5296.06	0.23338	5456.21	0.2536
							7100.43	3.18005	5105.91	1.01357	8166.15	0.774	10527.9	1.34771	9170.42	0.79975	8536.9	0.59284	4853.55	0.78012	4952.19	0.83498	5019.5	0.85304	6853.67	1.79232	5344.22	0.24443	5506.89	0.26554
							7159.19	3.19623	5150.85	1.05177	8239.01	0.78085	10622.8	1.39802	9251.75	0.82495	8612.24	0.60923	4894.95	0.81722	4994.81	0.8749	5063.13	0.89322	6914.73	1.82482	5392.82	0.25512	5558.03	0.27761
							7218.44	3.21057	5196.18	1.0911	8312.52	0.78979	10718.6	1.45312	9333.8	0.85013	8688.26	0.62534	4936.71	0.85576	5037.79	0.91642	5107.13	0.93623	6976.33	1.8558	5441.87	0.26729	5609.65	0.29017
							7278.17	3.22136	5241.92	1.13095	8386.68	0.79825	10815.2	1.50737	9416.58	0.87834	8764.94	0.64255	4978.82	0.8967	5081.13	0.95962	5151.52	0.97946	7038.48	1.88528	5491.36	0.27817	5661.74	0.30183
							7338.41	3.22836	5288.05	1.17222	8461.51	0.80646	10912.6	1.56487	9500.1	0.90544	8842.3	0.66107	5021.29	0.93869	5124.86	1.00439	5196.3	1.02455	7101.18	1.91103	5541.3	0.29077	5714.33	0.31218
							7399.14	3.2322	5334.59	1.21405	8537	0.81578	11011	1.62303	9584.35	0.93686	8920.34	0.67928	5064.12	0.98258	5168.96	1.05063	5241.46	1.07173	7164.45	1.93676	5591.69	0.30299	5767.39	0.32414
							7460.37	3.23296	5381.54	1.25681	8613.17	0.82356	11110.2	1.6836	9669.36	0.96923	8999.08	0.7014	5107.32	1.02829	5213.43	1.09824	5287.02	1.12006	7228.27	1.95858	5642.54	0.31548	5820.96	0.33852
							7522.11	3.23118	5428.91	1.30013	8690.01	0.8341	11210.3	1.74478	9755.11	1.00365	9078.5	0.72061	5150.88	1.07504	5258.29	1.14846	5332.97	1.1701	7292.67	1.9781	5693.86	0.32865	5875.02	0.35159
							7584.36	3.22417	5476.69	1.34347	8767.54	0.84496	11311.4	1.80708	9841.63	1.03977	9158.63	0.74486	5194.82	1.12358	5303.54	1.19946	5379.32	1.22152	7357.63	1.99579	5745.64	0.34091	5929.58	0.36474
							7647.13	3.21559	5524.89	1.38819	8845.77	0.85615	11413.3	1.8712	9928.92	1.07693	9239.46	0.769	5239.13	1.17441	5349.18	1.25282	5426.08	1.27453	7423.18	2.01027	5797.89	0.35531	5984.65	0.3794
							7710.41	3.20108	5573.52	1.43323	8924.69	0.8684	11516.2	1.93629	10017	1.11748	9321.01	0.79454	5283.82	1.22635	5395.2	1.30701	5473.24	1.32874	7489.31	2.02308	5850.62	0.36886	6040.23	0.39288
							7774.22	3.18538	5622.57	1.47841	9004.32	0.8815	11620	2.00249	10105.8	1.15849	9403.28	0.82184	5328.89	1.28012	5441.63	1.36374	5520.81	1.38507	7556.03	2.03218	5903.83	0.38244	6096.32	0.40724
							7838.56	3.16361	5672.06	1.52472	9084.65	0.89682	11724.7	2.06799	10195.4	1.20304	9486.28	0.85015	5374.35	1.3351	5488.45	1.42135	5568.79	1.4426	7623.35	2.0387	5957.52	0.39673	6152.94	0.42133
							7903.43	3.13997	5721.98	1.57112	9165.71	0.91127	11830.4	2.13417	10285.9	1.24832	9570	0.88116	5420.19	1.39125	5535.68	1.48172	5617.19	1.50082	7691.26	2.04217	6011.7	0.4109	6210.08	0.43591
							7968.84	3.1129	5772.34	1.61733	9247.48	0.92837	11937	2.19927	10377.1	1.29631	9654.47	0.9118	5466.43	1.44854	5583.31	1.542	5666.02	1.56148	7759.78	2.04426	6066.37	0.42568	6267.76	0.45001
							8034.79	3.08327	5823.14	1.66375	9329.99	0.94541	12044.6	2.26475	10469.1	1.34624	9739.68	0.947	5513.06	1.50898	5631.36	1.60469	5715.26	1.62141	7828.91	2.04292	6121.54	0.43942	6325.96	0.46385
							8101.28	3.05029	5874.39	1.71037	9413.23	0.96579	12153.1	2.33059	10562	1.39793	9825.64	0.98214	5560.09	1.56901	5679.81	1.66743	5764.94	1.6843	7898.65	2.03861	6177.21	0.4542	6384.71	0.47772
							8168.32	3.01367	5926.09	1.75831	9497.21	0.98607	12262.7	2.39481	10655.6	1.45157	9912.36	1.02004	5607.51	1.63111	5728.69	1.73218	5815.04	1.74677	7969.02	2.03244	6233.39	0.46881	6444.01	0.49166
							8235.92	2.97436	5978.25	1.80452	9581.95	1.0086	12373.2	2.45698	10750.1	1.50692	9999.85	1.0593	5655.35	1.69432	5777.98	1.79818	5865.58	1.81074	8040.02	2.02208	6290.08	0.48435	6503.86	0.50567
							8304.08	2.93241	6030.86	1.85177	9667.44	1.03356	12484.7	2.51892	10845.5	1.56524	10088.1	1.10052	5703.59	1.7592	5827.7	1.86354	5916.56	1.87544	8111.64	2.01029	6347.28	0.49903	6564.26	0.51943
							8372.81	2.88723	6083.94	1.89825	9753.69	1.0595	12597.2	2.57875	10941.7	1.62393	10177.2	1.14368	5752.24	1.82466	5877.85	1.93169	5967.99	1.93964	8183.91	1.99515	6405.01	0.51342	6625.22	0.53316
							8442.1	2.84005	6137.49	1.94342	9840.71	1.08705	12710.8	2.63607	11038.7	1.68425	10267	1.18898	5801.31	1.89124	5928.42	1.99925	6019.86	2.00497	8256.81	1.97827	6463.26	0.52746	6686.75	0.54587
							8511.96	2.79005	6191.51	1.98936	9928.51	1.11623	12825.3	2.69156	11136.6	1.74585	10357.6	1.23673	5850.79	1.95918	5979.44	2.06882	6072.18	2.06994	8330.37	1.9598	6522.04	0.54277	6748.85	0.55794
							8582.4	2.7396	6246	2.03323	10017.1	1.14846	12940.9	2.74423	11235.4	1.80855	10449	1.2853	5900.7	2.02728	6030.89	2.13828	6124.96	2.13705	8404.58	1.93854	6581.35	0.55773	6811.53	0.57074
							8653.43	2.6851	6300.97	2.07674	10106.5	1.18275	13057.5	2.79439	11335	1.87247	10541.2	1.33688	5951.03	2.09602	6082.78	2.20745	6178.19	2.20275	8479.46	1.91541	6641.2	0.57195	6874.79	0.58248
							8725.04	2.63014	6356.43	2.11941	10196.6	1.21779	13175.2	2.84045	11435.6	1.9378	10634.3	1.38894	6001.8	2.16541	6135.12	2.27733	6231.89	2.26809	8555	1.89001	6701.6	0.58598	6938.63	0.59432
							8797.25	2.57228	6412.37	2.16013	10287.6	1.25493	13294	2.88403	11537	2.00338	10728.1	1.4445	6052.99	2.23523	6187.91	2.34678	6286.05	2.33318	8631.21	1.86323	6762.55	0.59927	7003.07	0.60603
							8870.05	2.51451	6468.81	2.20137	10379.4	1.29439	13413.8	2.92416	11639.3	2.06946	10822.8	1.50126	6104.62	2.30432	6241.16	2.41713	6340.69	2.39756	8708.11	1.8348	6824.05	0.61228	7068.11	0.61486
							8943.46	2.45421	6525.74	2.23938	10472	1.33544	13534.7	2.96006	11742.5	2.13562	10918.3	1.56036	6156.7	2.37399	6294.86	2.48492	6395.8	2.46122	8785.68	1.80554	6886.11	0.62568	7133.75	0.62531
							9017.47	2.39403	6583.17	2.27692	10565.4	1.37937	13656.6	2.99179	11846.7	2.20237	11014.7	1.62056	6209.22	2.44395	6349.03	2.55473	6451.39	2.52313	8863.95	1.77543	6948.73	0.63712	7200	0.63441
							9092.1	2.33294	6641.11	2.31245	10659.7	1.42495	13779.7	3.01955	11951.7	2.26849	11111.9	1.6817	6262.18	2.51223	6403.66	2.62187	6507.46	2.5858	8942.92	1.744	7011.93	0.65002	7266.87	0.64318
							9167.35	2.27092	6699.56	2.34641	10754.8	1.47322	13903.9	3.04102	12057.7	2.33417	11210	1.74449	6315.6	2.58012	6458.76	2.68864	6564.02	2.64513	9022.59	1.7113	7075.7	0.66091	7334.36	0.65144
							9243.21	2.20789	6758.53	2.37893	10850.8	1.52184	14029.2	3.06024	12164.7	2.39858	11308.9	1.80929	6369.47	2.64731	6514.34	2.75433	6621.07	2.70342	9102.97	1.67938	7140.04	0.67081	7402.47	0.65783
							9319.71	2.14534	6818.01	2.40841	10947.6	1.57254	14155.7	3.07235	12272.6	2.46269	11408.8	1.87346	6423.8	2.71255	6570.39	2.81743	6678.62	2.75885	9184.06	1.64608	7204.98	0.68209	7471.22	0.66487
							9396.83	2.08209	6878.02	2.4376	11045.2	1.6253	14283.2	3.08217	12381.4	2.52493	11509.4	1.94053	6478.6	2.77843	6626.93	2.87998	6736.67	2.81297	9265.88	1.61257	7270.5	0.69044	7540.61	0.66938
							9474.6	2.01903	6938.55	2.46163	11143.8	1.67893	14412	3.08499	12491.2	2.58567	11611	2.00612	6533.86	2.84239	6683.95	2.93956	6795.22	2.86489	9348.43	1.57922	7336.62	0.69926	7610.64	0.6737
							9553.01	1.95561	6999.62	2.4859	11243.2	1.73426	14541.9	3.08375	12602	2.64473	11713.5	2.07401	6589.6	2.904	6741.47	2.99715	6854.28	2.91218	9431.71	1.54669	7403.35	0.70673	7681.32	0.67833
							9632.07	1.89273	7061.22	2.50587	11343.5	1.78983	14672.9	3.078	12713.8	2.70121	11816.9	2.14035	6645.81	2.96394	6799.48	3.05273	6913.85	2.95836	9515.74	1.51526	7470.67	0.71456	7752.65	0.68034
							9711.78	1.83142	7123.37	2.52342	11444.7	1.84896	14805.2	3.0677	12826.5	2.7559	11921.2	2.2088	6702.49	3.01961	6857.99	3.10521	6973.95	3.00059	9600.51	1.48412	7538.61	0.72217	7824.65	0.68372
							9792.15	1.76919	7186.07	2.5386	11546.8	1.90603	14938.6	3.05127	12940.3	2.80623	12026.4	2.27612	6759.67	3.07639	6917	3.15442	7034.56	3.04009	9686.04	1.45503	7607.17	0.72812	7897.32	0.68567
							9873.19	1.71034	7249.31	2.55136	11649.9	1.96607	15073.2	3.03143	13055.1	2.85515	12132.6	2.34325	6817.33	3.12728	6976.52	3.20033	7095.7	3.07568	9772.33	1.42524	7676.36	0.73344	7970.66	0.68567
							9954.9	1.65036	7313.11	2.56166	11753.8	2.02477	15209.1	3.00764	13170.8	2.89858	12239.6	2.40956	6875.48	3.17661	7036.55	3.24322	7157.37	3.10805	9859.38	1.39754	7746.17	0.73799	8044.69	0.68558
							10037.3	1.59233	7377.48	2.56851	11858.7	2.08478	15346.2	2.97887	13287.6	2.94114	12347.7	2.47364	6934.13	3.22217	7097.1	3.2829	7219.58	3.1367	9947.22	1.371	7816.61	0.74182	8119.4	0.68547
							10120.3	1.53468	7442.41	2.5723	11964.5	2.14372	15484.5	2.94626	13405.5	2.97815	12456.7	2.53762	6993.28	3.26513	7158.16	3.31837	7282.33	3.16131	10035.8	1.34598	7887.7	0.74504	8194.8	0.68478
							10204.1	1.47986	7507.91	2.57288	12071.2	2.20304	15624	2.9086	13524.4	3.01204	12566.6	2.59867	7052.93	3.30425	7219.76	3.34968	7345.63	3.18095	10125.2	1.32277	7959.43	0.74742	8270.91	0.68145
							10288.5	1.42451	7573.99	2.5709	12178.9	2.26202	15764.8	2.86825	13644.3	3.03988	12677.5	2.66007	7113.09	3.33896	7281.88	3.37707	7409.47	3.19707	10215.4	1.302	8031.82	0.74979	8347.72	0.678
							10373.7	1.37223	7640.65	2.56605	12287.6	2.31873	15906.9	2.82325	13765.3	3.06546	12789.4	2.71626	7173.77	3.37064	7344.54	3.3994	7473.87	3.20877	10306.5	1.28315	8104.86	0.7505	8425.25	0.67521
							10459.5	1.32086	7707.9	2.55816	12397.2	2.37486	16050.3	2.77707	13887.4	3.08508	12902.3	2.77222	7234.96	3.39761	7407.74	3.41794	7538.83	3.21639	10398.3	1.26536	8178.57	0.75181	8503.49	0.671
							10546.1	1.2713	7775.73	2.5462	12507.8	2.43024	16194.9	2.72593	14010.6	3.1007	13016.2	2.82414	7296.68	3.42141	7471.48	3.43174	7604.35	3.21901	10490.9	1.25067	8252.95	0.75199	8582.47	0.66756
							10633.4	1.22332	7844.17	2.53343	12619.4	2.48483	16340.9	2.67412	14134.9	3.11145	13131	2.8734	7358.92	3.43904	7535.77	3.44108	7670.45	3.21713	10584.4	1.23726	8328.01	0.75084	8662.17	0.66263
							10721.4	1.17734	7913.21	2.51638	12732	2.5347	16488.2	2.61815	14260.2	3.11796	13246.9	2.91942	7421.69	3.4534	7600.62	3.44589	7737.11	3.2113	10678.7	1.22741	8403.74	0.75105	8742.62	0.65807
							10810.1	1.13245	7982.85	2.49708	12845.6	2.58517	16636.8	2.56109	14386.7	3.11976	13363.9	2.96184	7485	3.46206	7666.02	3.44538	7804.36	3.1997	10773.8	1.21895	8480.17	0.74974	8823.81	0.65183
							10899.6	1.08878	8053.11	2.47537	12960.2	2.63186	16786.7	2.50192	14514.3	3.11604	13481.8	2.99989	7548.85	3.46713	7731.98	3.44047	7872.19	3.18523	10869.8	1.21331	8557.29	0.74805	8905.76	0.64592
							10989.8	1.04768	8123.99	2.45061	13075.8	2.67567	16938	2.44196	14643	3.10817	13600.8	3.03492	7613.24	3.46693	7798.52	3.43093	7940.61	3.16481	10966.6	1.20972	8635.11	0.74554	8988.47	0.64099
							11080.7	1.00797	8195.49	2.42336	13192.5	2.7165	17090.7	2.38026	14772.9	3.09574	13720.8	3.0649	7678.18	3.46183	7865.62	3.41553	8009.63	3.14133	11064.3	1.20762	8713.64	0.74357	9071.95	0.63561
							11172.4	0.96943	8267.62	2.39302	13310.2	2.75371	17244.7	2.31772	14903.9	3.07852	13841.9	3.09081	7743.68	3.45221	7933.3	3.39651	8079.25	3.11298	11162.9	1.20904	8792.89	0.74142	9156.2	0.62968
							11264.9	0.93332	8340.39	2.3624	13429	2.78839	17400.1	2.25433	15036.1	3.05706	13964.1	3.11227	7809.73	3.43894	8001.57	3.37266	8149.47	3.08021	11262.3	1.21156	8872.85	0.73973	9241.23	0.62415
							11358.1	0.89873	8413.79	2.32785	13548.8	2.81964	17556.9	2.19039	15169.4	3.03166	14087.4	3.12901	7876.35	3.41949	8070.42	3.34371	8220.3	3.04435	11362.7	1.21822	8953.55	0.7376	9327.06	0.61994
							11452.1	0.86595	8487.84	2.29305	13669.6	2.84589	17715.2	2.12731	15304	3.00114	14211.7	3.14085	7943.53	3.39545	8139.86	3.31091	8291.74	3.00396	11463.9	1.22557	9034.97	0.73534	9413.68	0.61351
							11546.9	0.83452	8562.54	2.25583	13791.6	2.86894	17874.8	2.06469	15439.7	2.9676	14337.1	3.14901	8011.29	3.36721	8209.9	3.27307	8363.81	2.96036	11566	1.23601	9117.14	0.73367	9501.1	0.60864
							11642.4	0.80423	8637.91	2.21624	13914.7	2.88708	18035.9	2.00116	15576.6	2.929	14463.7	3.15205	8079.63	3.3346	8280.55	3.23308	8436.51	2.91209	11669	1.24755	9200.06	0.73238	9589.34	0.60542
							11738.8	0.77595	8713.93	2.17626	14038.8	2.90115	18198.5	1.93837	15714.8	2.88762	14591.3	3.14921	8148.55	3.2975	8351.8	3.18597	8509.83	2.86219	11773	1.26133	9283.72	0.73179	9678.4	0.60205
							11835.9	0.74841	8790.62	2.13451	14164.1	2.91098	18362.5	1.87675	15854.1	2.84358	14720.1	3.14262	8218.06	3.25667	8423.67	3.13744	8583.8	2.80908	11877.9	1.27676	9368.15	0.73078	9768.28	0.59882
							11933.9	0.72201	8867.99	2.0926	14290.4	2.91727	18528	1.81721	15994.8	2.79555	14850	3.1313	8288.16	3.21132	8496.15	3.08363	8658.4	2.75228	11983.7	1.29366	9453.35	0.7314	9859	0.59554
							12032.7	0.69728	8946.04	2.04907	14417.9	2.91792	18695	1.75843	16136.6	2.74504	14981.1	3.1153	8358.86	3.16215	8569.26	3.02781	8733.66	2.69424	12090.5	1.31207	9539.32	0.73177	9950.56	0.59363
							12132.2	0.67334	9024.77	2.00516	14546.6	2.91447	18863.5	1.70019	16279.7	2.69205	15113.3	3.09353	8430.16	3.11031	8642.99	2.96859	8809.57	2.63387	12198.2	1.33143	9626.08	0.73421	10043	0.59235
							12232.6	0.65027	9104.2	1.96044	14676.3	2.90608	19033.5	1.64335	16424.1	2.63657	15246.7	3.06876	8502.07	3.05363	8717.37	2.90609	8886.13	2.57208	12306.8	1.35219	9713.62	0.73659	10136.2	0.59216
							12333.9	0.62888	9184.33	1.91689	14807.3	2.89398	19205	1.58843	16569.8	2.57955	15381.3	3.04044	8574.59	2.99554	8792.38	2.84184	8963.37	2.50702	12416.5	1.37343	9801.96	0.74034	10230.4	0.59266
							12435.9	0.60861	9265.16	1.8732	14939.4	2.87762	19378.1	1.53488	16716.7	2.521	15517	3.00642	8647.74	2.93335	8868.03	2.77532	9041.27	2.44247	12527.1	1.39659	9891.1	0.74485	10325.4	0.59377
							12538.9	0.58852	9346.71	1.82842	15072.7	2.85674	19552.7	1.48319	16865	2.46072	15654	2.96932	8721.5	2.86979	8944.34	2.70633	9119.86	2.37596	12638.7	1.41914	9981.05	0.75089	10421.3	0.59757
							12642.6	0.5701	9428.97	1.78545	15207.2	2.83181	19729	1.43408	17014.6	2.39943	15792.2	2.92746	8795.9	2.80324	9021.3	2.63506	9199.12	2.3093	12751.3	1.44218	10071.8	0.75867	10518.1	0.59925
							12747.3	0.55187	9511.96	1.74076	15342.8	2.80357	19906.8	1.38693	17165.5	2.33719	15931.5	2.88319	8870.93	2.7341	9098.93	2.56328	9279.08	2.24094	12864.9	1.466	10163.4	0.76615	10615.7	0.60433
							12852.7	0.53486	9595.67	1.69908	15479.7	2.77179	20086.2	1.34	17317.7	2.27461	16072.2	2.83592	8946.6	2.66353	9177.23	2.48959	9359.72	2.17267	12979.5	1.48982	10255.8	0.77606	10714.3	0.60938
							12959.1	0.51815	9680.13	1.65669	15617.8	2.7354	20267.2	1.29641	17471.3	2.21137	16214	2.78591	9022.91	2.59207	9256.19	2.41616	9441.07	2.10475	13095.1	1.51277	10349.1	0.78711	10813.8	0.61535
							13066.4	0.50228	9765.32	1.61605	15757.2	2.69593	20449.9	1.25327	17626.2	2.14853	16357.1	2.73254	9099.88	2.51924	9335.84	2.34114	9523.13	2.0372	13211.8	1.5361	10443.2	0.8	10914.3	0.62365
							13174.5	0.48683	9851.27	1.57629	15897.8	2.65307	20634.2	1.21201	17782.6	2.08568	16501.5	2.67722	9177.5	2.4447	9416.17	2.26696	9605.9	1.97016	13329.5	1.55819	10538.2	0.81453	11015.6	0.63151
							13283.5	0.47206	9937.97	1.53844	16039.6	2.60879	20820.1	1.17256	17940.3	2.02335	16647.1	2.61998	9255.79	2.37166	9497.2	2.19219	9689.39	1.90337	13448.2	1.57983	10634.1	0.82988	11117.9	0.64228
							13393.5	0.45732	10025.4	1.50186	16182.7	2.55996	21007.8	1.13624	18099.4	1.96191	16794.1	2.56134	9334.74	2.29632	9578.92	2.11749	9773.61	1.83782	13568	1.60005	10730.8	0.84823	11221.2	0.65192
							13504.3	0.4438	10113.7	1.46662	16327.1	2.51038	21197.1	1.10065	18259.9	1.90095	16942.3	2.50117	9414.37	2.22245	9661.34	2.04349	9858.55	1.77456	13688.9	1.61919	10828.3	0.86573	11325.4	0.66449
							13616.1	0.43014	10202.7	1.43337	16472.8	2.45713	21388.2	1.06649	18421.9	1.84104	17091.8	2.44014	9494.67	2.14717	9744.48	1.97052	9944.24	1.71178	13810.9	1.63537	10926.8	0.88759	11430.6	0.6778
							13728.7	0.4173	10292.5	1.40118	16619.7	2.40269	21580.9	1.03378	18585.2	1.78213	17242.7	2.37799	9575.66	2.0745	9828.33	1.89848	10030.7	1.65052	13933.9	1.65246	11026.2	0.91015	11536.7	0.69184
							13842.4	0.40489	10383.1	1.3708	16768	2.34626	21775.4	1.00269	18750.1	1.72477	17394.9	2.31515	9657.34	2.00031	9912.9	1.82699	10117.9	1.59073	14058	1.6652	11126.5	0.93433	11643.9	0.70617
							13956.9	0.39292	10474.5	1.34249	16917.6	2.28983	21971.7	0.97246	18916.4	1.66872	17548.4	2.25205	9739.72	1.92823	9998.2	1.7575	10205.8	1.53309	14183.3	1.67735	11227.7	0.95929	11752	0.72124
							14072.4	0.38041	10566.6	1.31598	17068.6	2.23037	22169.7	0.94409	19084.1	1.614	17703.3	2.18816	9822.8	1.85613	10084.2	1.68953	10294.5	1.47752	14309.6	1.68695	11329.8	0.98708	11861.2	0.7378
							14188.9	0.36925	10659.6	1.29107	17220.8	2.17335	22369.5	0.91611	19253.4	1.56125	17859.5	2.12491	9906.59	1.78481	10171	1.62347	10384	1.42353	14437.1	1.69513	11432.8	1.01624	11971.3	0.75555
							14306.3	0.35931	10753.5	1.26801	17374.5	2.11391	22571.1	0.89048	19424.1	1.50973	18017.2	2.06156	9991.1	1.7159	10258.5	1.55957	10474.2	1.37168	14565.7	1.69955	11536.8	1.0471	12082.5	0.77396
							14424.7	0.34917	10848.1	1.24633	17529.5	2.05345	22774.5	0.86485	19596.4	1.45989	18176.2	2.00006	10076.3	1.64934	10346.8	1.49688	10565.3	1.32165	14695.5	1.70207	11641.7	1.08014	12194.7	0.79251
							14544.1	0.33751	10943.6	1.22739	17685.9	1.99321	22979.8	0.8412	19770.2	1.41185	18336.6	1.93794	10162.3	1.58462	10435.8	1.43646	10657.1	1.27528	14826.4	1.70208	11747.6	1.11412	12308	0.81157
							14664.4	0.32586	11039.9	1.2098	17843.7	1.93494	23186.9	0.81723	19945.6	1.36547	18498.4	1.87785	10249	1.52045	10525.6	1.37809	10749.7	1.229	14958.5	1.69875	11854.4	1.14947	12422.3	0.83125
							14785.8	0.31483	11137.1	1.194	18002.9	1.87469	23395.9	0.79483	20122.4	1.32085	18661.7	1.81807	10336.4	1.45961	10616.2	1.32174	10843.1	1.18824	15091.7	1.69331	11962.2	1.18518	12537.6	0.85089
							14908.2	0.30461	11235.1	1.17918	18163.5	1.81677	23606.7	0.77325	20300.9	1.27789	18826.4	1.76029	10424.6	1.39963	10707.5	1.26834	10937.4	1.14723	15226.2	1.68578	12071	1.22242	12654.1	0.87137
							15031.5	0.29534	11334	1.16682	18325.6	1.75933	23819.5	0.75201	20481	1.23703	18992.6	1.70293	10513.5	1.34305	10799.7	1.21591	11032.5	1.11005	15361.8	1.67476	12180.8	1.26061	12771.6	0.89263
							15155.9	0.28526	11433.7	1.1556	18489.1	1.70209	24034.2	0.73158	20662.6	1.19805	19160.2	1.6476	10603.2	1.28864	10892.6	1.16686	11128.3	1.07409	15498.7	1.66135	12291.6	1.30081	12890.2	0.91314
							15281.4	0.27507	11534.3	1.14599	18654	1.64615	24250.8	0.71206	20845.9	1.16003	19329.3	1.59372	10693.6	1.23615	10986.3	1.11934	11225.1	1.04064	15636.8	1.6463	12403.3	1.34072	13009.9	0.93431
							15407.8	0.26479	11635.9	1.13751	18820.5	1.59153	24469.3	0.69311	21030.7	1.12394	19499.9	1.54207	10784.8	1.18541	11080.9	1.07564	11322.6	1.00957	15776.1	1.6273	12516.1	1.38077	13130.7	0.95424
							15535.3	0.25555	11738.3	1.13084	18988.4	1.53858	24689.9	0.67464	21217.3	1.08936	19672	1.49204	10876.8	1.1373	11176.2	1.03178	11421	0.98072	15916.6	1.60742	12630	1.42151	13252.7	0.97341
							15663.9	0.24643	11841.6	1.12504	19157.8	1.48711	24912.4	0.65672	21405.4	1.05634	19845.7	1.44383	10969.6	1.09091	11272.4	0.99232	11520.3	0.95391	16058.4	1.58385	12744.8	1.46276	13375.8	0.99291
							15793.5	0.237	11945.8	1.12049	19328.7	1.43658	25136.9	0.63884	21595.3	1.02449	20020.8	1.39655	11063.2	1.04681	11369.4	0.95362	11620.4	0.9288	16201.5	1.55959	12860.7	1.50285	13500	1.01103
							15924.2	0.22742	12050.9	1.11704	19501.2	1.38856	25363.5	0.62171	21786.8	0.99449	20197.5	1.3508	11157.5	1.00537	11467.2	0.91833	11721.4	0.9064	16345.8	1.53241	12977.7	1.54317	13625.3	1.02985
							16056	0.21885	12157	1.11379	19675.2	1.34207	25592.1	0.60474	21980	0.9652	20375.8	1.3074	11252.7	0.9665	11565.9	0.88433	11823.3	0.88457	16491.4	1.50374	13095.7	1.58295	13751.9	1.04645
							16188.9	0.21111	12264	1.11157	19850.7	1.29718	25822.7	0.58859	22175	0.93778	20555.6	1.26655	11348.7	0.92946	11665.4	0.8526	11926.1	0.86537	16638.3	1.47293	13214.8	1.62197	13879.6	1.06276
							16322.9	0.20232	12371.9	1.10904	20027.8	1.25357	26055.4	0.57269	22371.6	0.91099	20737.1	1.22716	11445.5	0.89424	11765.8	0.82216	12029.7	0.84677	16786.6	1.44078	13335	1.66108	14008.5	1.07683
							16458	0.19388	12480.8	1.10816	20206.5	1.2111	26290.3	0.55668	22570	0.88532	20920.1	1.18902	11543.1	0.86117	11867	0.79373	12134.3	0.83082	16936.1	1.40744	13456.3	1.6972	14138.6	1.09069
							16594.2	0.18596	12590.7	1.10614	20386.8	1.17183	26527.2	0.54117	22770.2	0.86053	21104.7	1.15261	11641.6	0.82917	11969.1	0.7669	12239.7	0.81403	17087	1.37354	13578.6	1.73254	14269.9	1.10296
							16731.5	0.17808	12701.5	1.10539	20568.7	1.13336	26766.3	0.52662	22972.2	0.83691	21291	1.11808	11740.9	0.79895	12072.1	0.74188	12346.1	0.80073	17239.2	1.33856	13702.1	1.76534	14402.4	1.11372
							16869.9	0.17024	12813.3	1.10427	20752.2	1.09678	27007.5	0.51055	23175.9	0.81411	21478.9	1.08484	11841.1	0.77164	12176	0.7185	12453.4	0.78763	17392.8	1.30334	13826.7	1.79724	14536.2	1.12391
							17009.6	0.1627	12926	1.10343	20937.3	1.06101	27250.9	0.49602	23381.4	0.79141	21668.5	1.05256	11942.1	0.74512	12280.8	0.69569	12561.7	0.77613	17547.7	1.26744	13952.5	1.82529	14671.2	1.13139
							17150.3	0.15546	13039.8	1.10179	21124.1	1.0269	27496.5	0.48187	23588.8	0.77026	21859.7	1.02193	12043.9	0.72162	12386.5	0.6754	12670.9	0.76522	17704.1	1.23107	14079.4	1.85206	14807.4	1.13819
							17292.3	0.14852	13154.6	1.10083	21312.6	0.99427	27744.4	0.46836	23798	0.74986	22052.7	0.99266	12146.7	0.69791	12493	0.65542	12781	0.75517	17861.8	1.19463	14207.4	1.87583	14945	1.14232
							17435.4	0.14068	13270.3	1.09908	21502.8	0.96334	27994.4	0.45443	24009.1	0.73021	22247.3	0.96459	12250.3	0.67593	12600.5	0.637	12892.1	0.74566	18020.9	1.15785	14336.6	1.89708	15083.8	1.14598
							17579.7	0.13475	13387.1	1.09696	21694.6	0.93402	28246.7	0.44051	24222	0.70998	22443.7	0.93771	12354.8	0.6551	12709	0.61905	13004.1	0.73651	18181.5	1.12153	14467	1.91556	15223.8	1.14773
							17725.1	0.12741	13505	1.0944	21888.2	0.90601	28501.3	0.42732	24436.8	0.69134	22641.8	0.91126	12460.2	0.63613	12818.3	0.60285	13117.1	0.72796	18343.4	1.08546	14598.6	1.9301	15365.2	1.14826
							17871.8	0.12186	13623.8	1.09132	22083.4	0.87921	28758.2	0.41423	24653.6	0.67285	22841.6	0.88672	12566.4	0.6164	12928.6	0.58512	13231.2	0.72006	18506.8	1.04977	14731.3	1.94234	15507.9	1.14727
							18019.7	0.11584	13743.7	1.08778	22280.5	0.85388	29017.3	0.40148	24872.2	0.6554	23043.2	0.86305	12673.6	0.59959	13039.9	0.57078	13346.2	0.71219	18671.7	1.01536	14865.3	1.95034	15651.9	1.1444
							18168.9	0.11008	13864.7	1.08309	22479.3	0.82803	29278.9	0.38868	25092.8	0.63783	23246.6	0.83981	12781.7	0.58198	13152.1	0.55609	13462.2	0.70433	18838.1	0.98148	15000.5	1.95637	15797.3	1.13983
							18319.2	0.10426	13986.7	1.07708	22679.8	0.80475	29542.7	0.37639	25315.4	0.62125	23451.8	0.81667	12890.8	0.56643	13265.3	0.54258	13579.2	0.69708	19005.9	0.94798	15136.9	1.9575	15944	1.13407
							18470.8	0.09864	14109.8	1.07103	22882.2	0.78005	29809	0.36445	25539.9	0.60417	23658.7	0.7961	13000.7	0.55045	13379.4	0.52851	13697.2	0.69007	19175.2	0.9157	15274.6	1.95655	16092.1	1.12863
							18623.7	0.09342	14234	1.06459	23086.3	0.75982	30077.7	0.35238	25766.4	0.58762	23867.6	0.77425	13111.6	0.53644	13494.5	0.51503	13816.2	0.68202	19346	0.88415	15413.5	1.95148	16241.5	1.1202
							18777.8	0.08818	14359.3	1.05588	23292.3	0.73717	30348.7	0.34126	25994.9	0.57149	24078.2	0.75512	13223.5	0.52221	13610.6	0.50225	13936.3	0.67485	19518.4	0.85388	15553.7	1.94471	16392.4	1.11302
							18933.2	0.08336	14485.6	1.04644	23500.1	0.71757	30622.3	0.33014	26225.4	0.55636	24290.7	0.73446	13336.3	0.50902	13727.8	0.49015	14057.4	0.66699	19692.3	0.82461	15695.1	1.93349	16544.6	1.10393
							19089.9	0.07791	14613.1	1.03615	23709.8	0.69718	30898.2	0.31963	26458	0.54132	24505.1	0.71621	13450	0.49527	13845.9	0.47802	14179.6	0.65928	19867.7	0.79642	15837.9	1.91946	16698.3	1.09315
							19247.9	0.0748	14741.7	1.02486	23921.3	0.67776	31176.7	0.30794	26692.7	0.52611	24721.4	0.696	13564.8	0.48299	13965	0.46666	14302.9	0.65037	20044.7	0.76907	15981.9	1.90217	16853.3	1.08262
							19407.2	0.0691	14871.5	1.01324	24134.7	0.6582	31457.7	0.29826	26929.4	0.51155	24939.6	0.67905	13680.5	0.47029	14085.2	0.45429	14427.2	0.64242	20223.3	0.74337	16127.2	1.88248	17009.9	1.07169
							19567.8	0.06628	15002.4	0.99913	24350.1	0.6421	31741.2	0.28705	27168.3	0.49651	25159.7	0.66069	13797.2	0.45744	14206.4	0.44278	14552.6	0.63308	20403.4	0.71862	16273.9	1.86056	17167.8	1.06048
							19729.7	0.0614	15134.4	0.98513	24567.3	0.62381	32027.3	0.27746	27409.2	0.48279	25381.8	0.64401	13914.9	0.44497	14328.6	0.43191	14679.1	0.62452	20585.2	0.6952	16421.9	1.83653	17327.3	1.04938
							19893	0.05803	15267.6	0.97042	24786.5	0.60698	32315.9	0.26738	27652.3	0.46809	25605.8	0.62694	14033.6	0.43361	14451.9	0.42068	14806.6	0.61406	20768.6	0.67211	16571.3	1.80996	17488.2	1.038
							20057.6	0.0543	15402	0.955	25007.7	0.58959	32607.2	0.25801	27897.6	0.45439	25831.8	0.6113	14153.3	0.42151	14576.3	0.40923	14935.3	0.60452	20953.6	0.65044	16722	1.78177	17650.6	1.02684
							20223.6	0.05197	15537.5	0.93835	25230.8	0.57464	32901.1	0.24836	28145	0.44076	26059.8	0.59481	14274	0.40978	14701.7	0.39817	15065.1	0.59393	21140.3	0.62951	16874	1.75183	17814.5	1.01639
							20391	0.04874	15674.3	0.92059	25455.9	0.55836	33197.6	0.23895	28394.6	0.4284	26289.8	0.57849	14395.7	0.39871	14828.2	0.38731	15196.1	0.58377	21328.6	0.6103	17027.5	1.72062	17980	1.00581
							20559.7	0.04613	15812.3	0.90204	25683	0.54249	33496.8	0.23004	28646.4	0.41523	26521.8	0.56324	14518.5	0.38727	14955.8	0.3765	15328.2	0.57236	21518.6	0.5911	17182.3	1.68685	18146.9	0.99598
							20729.9	0.04281	15951.4	0.88294	25912.1	0.52705	33798.7	0.22096	28900.5	0.40318	26755.9	0.54742	14642.4	0.37573	15084.5	0.36558	15461.4	0.56138	21710.3	0.57303	17338.6	1.65466	18315.5	0.98652
							20901.4	0.03974	16091.8	0.86332	26143.3	0.51236	34103.3	0.21289	29156.8	0.39027	26992.1	0.53283	14767.3	0.36426	15214.3	0.3545	15595.8	0.54925	21903.7	0.55554	17496.3	1.62034	18485.6	0.9771
							21074.4	0.0375	16233.4	0.84314	26376.6	0.49836	34410.6	0.20388	29415.4	0.37828	27230.3	0.51734	14893.3	0.35295	15345.2	0.34355	15731.3	0.53762	22098.9	0.5398	17655.4	1.58713	18657.3	0.96881
							21248.8	0.03439	16376.3	0.82217	26611.9	0.48403	34720.8	0.19694	29676.3	0.36609	27470.7	0.50401	15020.3	0.34176	15477.3	0.33297	15868	0.52452	22295.7	0.52394	17816	1.55216	18830.5	0.96012
							21424.7	0.03258	16520.4	0.8009	26849.3	0.4702	35033.7	0.18821	29939.5	0.35418	27713.1	0.48923	15148.4	0.33084	15610.4	0.32202	16006	0.51165	22494.4	0.50936	17978	1.51734	19005.4	0.95464
							21602	0.03002	16665.8	0.77952	27088.9	0.45688	35349.4	0.18155	30205	0.34291	27957.7	0.47627	15277.6	0.3202	15744.8	0.3118	16145.1	0.49848	22694.7	0.4943	18141.5	1.48279	19181.9	0.94753
							21780.8	0.02816	16812.5	0.75772	27330.6	0.44381	35668	0.17427	30472.9	0.33131	28204.5	0.46141	15408	0.30923	15880.2	0.30166	16285.4	0.48577	22896.9	0.48072	18306.5	1.44988	19360.1	0.94314
							21961	0.02605	16960.5	0.73625	27574.4	0.42955	35989.5	0.16719	30743.1	0.32106	28453.4	0.44898	15539.4	0.29903	16016.9	0.29123	16427	0.47169	23100.9	0.46654	18473	1.41623	19539.9	0.93776
							22142.7	0.0251	17109.8	0.71381	27820.4	0.41701	36313.9	0.16003	31015.8	0.3097	28704.5	0.43557	15671.9	0.2881	16154.7	0.28048	16569.7	0.45855	23306.7	0.45337	18641	1.38456	19721.3	0.93436
							22326	0.02305	17260.3	0.69147	28068.7	0.40401	36641.1	0.15336	31290.9	0.29986	28957.9	0.4231	15805.6	0.27667	16293.7	0.27057	16713.7	0.445	23514.3	0.4409	18810.5	1.35297	19904.5	0.93062
							22510.8	0.02125	17412.3	0.66892	28319.1	0.39219	36971.4	0.14744	31568.4	0.28832	29213.5	0.41045	15940.5	0.2665	16433.9	0.26028	16859	0.43161	23723.8	0.42852	18981.6	1.32318	20089.3	0.92765
							22697.1	0.01969	17565.5	0.64759	28571.8	0.38044	37304.6	0.14017	31848.4	0.27906	29471.3	0.3979	16076.4	0.25843	16575.3	0.25125	17005.5	0.41742	23935.2	0.41619	19154.2	1.29374	20275.9	0.92491
							22884.9	0.018	17720.1	0.62523	28826.7	0.36851	37640.8	0.13386	32130.8	0.2691	29731.4	0.38557	16213.6	0.24925	16718	0.24163	17153.3	0.40311	24148.4	0.40466	19328.4	1.26558	20464.2	0.92246
							23074.3	0.01639	17876.1	0.60316	29083.9	0.35682	37980	0.12835	32415.8	0.2594	29993.8	0.37362	16351.9	0.23897	16861.8	0.23231	17302.4	0.38913	24363.5	0.39319	19504.2	1.23899	20654.3	0.92044
							23265.2	0.0151	18033.4	0.58137	29343.3	0.34525	38322.3	0.1231	32703.3	0.2498	30258.6	0.36264	16491.3	0.22891	17006.9	0.22283	17452.8	0.37585	24580.6	0.382	19681.5	1.21331	20846.1	0.91926
							23457.8	0.01388	18192.1	0.5596	29605.1	0.33442	38667.7	0.11772	32993.3	0.24025	30525.6	0.35009	16632	0.21986	17153.2	0.21375	17604.5	0.36188	24799.6	0.37088	19860.5	1.18877	21039.7	0.918
							23651.9	0.01304	18352.2	0.53852	29869.3	0.32347	39016.2	0.11263	33285.9	0.23115	30795.1	0.33929	16773.9	0.21054	17300.8	0.20437	17757.5	0.34887	25020.5	0.36063	20041.1	1.16586	21235.1	0.91687
							23847.6	0.01152	18513.7	0.51846	30135.8	0.31258	39367.8	0.10749	33581.2	0.22241	31066.9	0.32784	16917	0.20155	17449.7	0.19594	17911.9	0.3359	25243.4	0.3502	20223.4	1.14396	21432.3	0.91599
							24045	0.01023	18676.7	0.49796	30404.6	0.30203	39722.7	0.10259	33879	0.21349	31341.1	0.31781	17061.3	0.19251	17599.9	0.1872	18067.5	0.32267	25468.3	0.34063	20407.3	1.12286	21631.3	0.91441
							24244	0.00897	18841.1	0.47868	30675.9	0.29156	40080.7	0.09814	34179.4	0.2053	31617.7	0.30694	17206.8	0.18432	17751.3	0.17903	18224.6	0.30992	25695.2	0.33123	20592.9	1.10315	21832.2	0.91323
							24444.6	0.00821	19006.9	0.45904	30949.6	0.28219	40441.9	0.09244	34482.6	0.19754	31896.7	0.29642	17353.6	0.17574	17904.1	0.17092	18383	0.29775	25924.1	0.32212	20780.2	1.0846	22035	0.91174
							24646.9	0.00712	19174.2	0.43976	31225.7	0.27166	40806.4	0.08819	34788.4	0.18998	32178.3	0.28617	17501.6	0.16786	18058.1	0.16347	18542.7	0.28552	26155	0.3128	20969.2	1.06726	22239.6	0.91039
							24850.9	0.00617	19342.9	0.42146	31504.3	0.26216	41174.1	0.08491	35096.9	0.18222	32462.3	0.27644	17650.9	0.15999	18213.5	0.15607	18703.9	0.27334	26388	0.3035	21159.9	1.05088	22446.2	0.90824
							25056.6	0.00557	19513.2	0.40415	31785.4	0.25272	41545.2	0.08091	35408.2	0.17473	32748.8	0.26699	17801.5	0.15191	18370.2	0.14858	18866.5	0.26186	26623.1	0.29468	21352.3	1.03481	22654.6	0.9058
							25263.9	0.00447	19684.9	0.38739	32069	0.24356	41919.7	0.0772	35722.2	0.16752	33037.8	0.25726	17953.3	0.14435	18528.3	0.14168	19030.5	0.25062	26860.3	0.28644	21546.5	1.01928	22865	0.90393
							25473	0.00393	19858.2	0.37127	32355.1	0.23426	42297.5	0.07343	36039.1	0.16053	33329.4	0.24802	18106.5	0.13717	18687.7	0.13491	19195.9	0.23988	27099.6	0.27833	21742.4	1.00488	23077.4	0.90186
							25683.8	0.00318	20032.9	0.35533	32643.8	0.22588	42678.7	0.06936	36358.7	0.15383	33623.6	0.23944	18260.9	0.13108	18848.5	0.12832	19362.7	0.22924	27341	0.26999	21940.2	0.99056	23291.7	0.8986
							25896.4	0.00264	20209.2	0.33968	32935	0.21732	43063.3	0.06574	36681.2	0.1468	33920.3	0.22998	18416.7	0.12491	19010.7	0.12222	19531	0.21944	27584.6	0.26267	22139.7	0.97697	23508	0.89557
							26110.7	0.00137	20387.1	0.32458	33228.9	0.20913	43451.4	0.06337	37006.5	0.14103	34219.7	0.22244	18573.8	0.11881	19174.3	0.11648	19700.7	0.20982	27830.3	0.25569	22341.1	0.96342	23726.3	0.89197
							26326.8	0.00086774	20566.5	0.3103	33525.4	0.20121	43843	0.06077	37334.7	0.13445	34521.8	0.21377	18732.2	0.11208	19339.3	0.11086	19872	0.20068	28078.3	0.24751	22544.2	0.95061	23946.7	0.88869
							26544.6	0.000454889	20747.5	0.29662	33824.5	0.19292	44238.2	0.05716	37665.8	0.12882	34826.5	0.20557	18892	0.10667	19505.7	0.10599	20044.7	0.19189	28328.4	0.24107	22749.3	0.93797	24169	0.88502
							26764.3	7.74655e-05	20930.2	0.28401	34126.2	0.18585	44636.9	0.0542	37999.9	0.12317	35133.8	0.19758	19053.1	0.1016	19673.5	0.1004	20218.9	0.18305	28580.8	0.23329	22956.1	0.92531	24393.5	0.88053
							26985.8	0.000178662	21114.4	0.27159	34430.7	0.17716	45039.2	0.05164	38336.9	0.1176	35443.9	0.18995	19215.7	0.09761	19842.8	0.09564	20394.6	0.17476	28835.4	0.22788	23164.9	0.91272	24620.1	0.87668
							27209.1	0	21300.2	0.25961	34737.9	0.16998	45445.1	0.0491	38676.9	0.11211	35756.8	0.18324	19379.6	0.09137	20013.6	0.09128	20571.9	0.16715	29092.3	0.22075	23375.6	0.90054	24848.7	0.87271
							27434.3	0	21487.7	0.24797	35047.8	0.16284	45854.7	0.04654	39019.9	0.10649	36072.4	0.17558	19544.9	0.08816	20185.8	0.08665	20750.7	0.15904	29351.4	0.21471	23588.2	0.8886	25079.5	0.86801
							27661.3	0	21676.8	0.23628	35360.5	0.15656	46267.9	0.04379	39366	0.10235	36390.7	0.16902	19711.6	0.08272	20359.5	0.08229	20931.1	0.15309	29612.9	0.20849	23802.7	0.87676	25312.4	0.86311
							27890.3	0	21867.6	0.22637	35676	0.14948	46684.9	0.04225	39715.1	0.09719	36711.9	0.1612	19879.8	0.07909	20534.7	0.0783	21113	0.14575	29876.7	0.20297	24019.2	0.86507	25547.5	0.85824
							28121.1	0	22060	0.21725	35994.3	0.14277	47105.7	0.03974	40067.3	0.09267	37035.9	0.15517	20049.3	0.07429	20711.4	0.07421	21296.5	0.13973	30142.9	0.19671	24237.6	0.85345	25784.7	0.85319
							28353.8	0	22254.2	0.20751	36315.5	0.13627	47530.2	0.0378	40422.7	0.08777	37362.8	0.14859	20220.4	0.07106	20889.6	0.07093	21481.6	0.13287	30411.4	0.19045	24458	0.8419	26024.2	0.84789
							28588.5	0	22450	0.19833	36639.5	0.12987	47958.6	0.03554	40781.2	0.08365	37692.6	0.14239	20392.8	0.06682	21069.3	0.06703	21668.3	0.12814	30682.4	0.18533	24680.5	0.83004	26265.9	0.84274
							28825	0	22647.6	0.18937	36966.4	0.12505	48390.8	0.03308	41142.9	0.07989	38025.3	0.13658	20566.8	0.06425	21250.6	0.06336	21856.6	0.12174	30955.7	0.17959	24904.9	0.8183	26509.8	0.83731
							29063.6	0	22846.9	0.18117	37296.2	0.11821	48827	0.03235	41507.8	0.07561	38360.9	0.13031	20742.2	0.06071	21433.5	0.06055	22046.6	0.11707	31231.5	0.17492	25131.4	0.80671	26756	0.83209
							29304.1	0	23048	0.17293	37628.9	0.11336	49267	0.02946	41875.9	0.07215	38699.5	0.12611	20919.2	0.05787	21617.9	0.05702	22238.2	0.11149	31509.7	0.1696	25360	0.79542	27004.5	0.82691
							29546.6	0	23250.9	0.16565	37964.7	0.10765	49711.1	0.02867	42247.3	0.06804	39041	0.11961	21097.6	0.05463	21803.9	0.05414	22431.5	0.10682	31790.4	0.16554	25590.6	0.78462	27255.3	0.82149
							29791.2	0	23455.5	0.15765	38303.4	0.10313	50159.1	0.02669	42622	0.06503	39385.6	0.11528	21277.6	0.05177	21991.6	0.05125	22626.5	0.1016	32073.6	0.16005	25823.3	0.7732	27508.4	0.81615
							30037.7	0	23661.9	0.1512	38645.1	0.09791	50611.1	0.02523	43000	0.06109	39733.2	0.11	21459.1	0.04866	22180.8	0.04881	22823.1	0.09761	32359.4	0.15599	26058.2	0.76238	27763.9	0.81033
							30286.3	0	23870.2	0.14333	38989.9	0.09327	51067.3	0.02432	43381.3	0.05787	40083.9	0.10547	21642.1	0.04604	22371.6	0.0464	23021.5	0.09286	32647.6	0.15189	26295.1	0.75144	28021.7	0.80496
							30536.9	0	24080.3	0.13771	39337.8	0.0894	51527.5	0.02218	43766.1	0.05533	40437.7	0.10091	21826.7	0.04382	22564.1	0.04433	23221.6	0.08869	32938.5	0.14799	26534.3	0.74095	28282	0.79909
							30789.6	0	24292.2	0.13084	39688.8	0.08404	51991.9	0.02214	44154.2	0.0522	40794.6	0.09551	22012.9	0.04196	22758.3	0.04157	23423.4	0.0847	33231.9	0.14323	26775.6	0.73021	28544.6	0.79304
							31044.4	0	24506	0.12516	40042.9	0.08032	52460.5	0.01964	44545.8	0.05011	41154.7	0.09257	22200.7	0.04005	22954.1	0.03889	23627	0.08088	33528	0.13886	27019.1	0.7207	28809.7	0.78732
							31301.4	0	24721.7	0.11907	40400.1	0.07566	52933.3	0.01905	44940.9	0.04652	41517.9	0.08758	22390.1	0.03749	23151.7	0.03701	23832.3	0.07855	33826.7	0.13563	27264.8	0.70966	29077.3	0.7815
							31560.4	0	24939.3	0.11308	40760.6	0.07266	53410.4	0.01783	45339.5	0.04439	41884.3	0.08414	22581	0.03551	23350.9	0.03548	24039.5	0.0761	34128	0.13143	27512.8	0.69999	29347.3	0.77584
							31821.6	0	25158.8	0.10734	41124.2	0.06863	53891.7	0.01563	45741.6	0.04206	42254	0.08017	22773.7	0.03363	23551.8	0.03441	24248.4	0.0734	34432.1	0.12848	27763	0.6899	29619.9	0.76962
							32084.9	0	25380.2	0.10329	41491.1	0.06456	54377.5	0.01549	46147.3	0.03973	42627	0.07657	22967.9	0.03147	23754.5	0.0327	24459.2	0.07003	34738.8	0.12379	28015.5	0.68034	29895	0.76386
							32350.5	0	25603.6	0.09833	41861.3	0.06077	54867.5	0.01343	46556.6	0.03782	43003.2	0.07295	23163.8	0.03017	23958.9	0.03188	24671.8	0.06711	35048.3	0.12053	28270.2	0.67083	30172.6	0.7578
							32618.2	0	25828.9	0.09348	42234.8	0.05705	55362	0.01307	46969.5	0.03513	43382.7	0.06856	23361.4	0.02817	24165	0.03041	24886.2	0.06351	35360.5	0.11717	28527.3	0.66137	30452.8	0.75216
							32888.1	0	26056.3	0.08912	42611.6	0.05467	55861	0.01263	47386	0.03345	43765.6	0.0667	23560.7	0.02712	24373	0.02993	25102.5	0.06134	35675.5	0.11454	28786.8	0.65175	30735.6	0.7461
							33160.3	0	26285.6	0.08492	42991.8	0.05275	56364.4	0.0122	47806.3	0.03137	44151.9	0.06319	23761.7	0.0259	24582.7	0.0276	25320.7	0.05816	35993.4	0.11127	29048.6	0.64322	31021.1	0.74057
							33434.7	0	26516.9	0.08125	43375.4	0.05064	56872.4	0.01203	48230.3	0.02961	44541.6	0.0605	23964.4	0.02466	24794.2	0.02695	25540.8	0.05608	36314	0.10777	29312.8	0.63423	31309.2	0.73448
							33711.4	0	26750.3	0.07706	43762.4	0.04851	57385	0.01112	48658	0.02793	44934.7	0.05767	24168.8	0.02307	25007.6	0.02511	25762.7	0.05281	36637.5	0.10473	29579.3	0.62602	31599.9	0.72907
							33990.4	0	26985.7	0.07387	44152.8	0.04627	57902.2	0.01063	49089.6	0.02605	45331.3	0.05501	24375	0.02166	25222.7	0.02345	25986.7	0.05045	36963.9	0.10147	29848.3	0.61757	31893.4	0.722
							34271.7	0	27223.2	0.0697	44546.8	0.04385	58424	0.00985	49524.9	0.02458	45731.4	0.05278	24582.9	0.02017	25439.8	0.02195	26212.5	0.0484	37293.2	0.09842	30119.8	0.60922	32189.6	0.71782
							34555.3	0	27462.8	0.06719	44944.2	0.04117	58950.6	0.00937	49964.2	0.02279	46135.1	0.04973	24792.6	0.01879	25658.7	0.02082	26440.3	0.04641	37625.5	0.09596	30393.7	0.60113	32488.5	0.71129
							34841.3	0	27704.5	0.06307	45345.2	0.03794	59481.9	0.00935	50407.3	0.02151	46542.3	0.04733	25004.1	0.01782	25879.5	0.01947	26670.2	0.04432	37960.6	0.09352	30670.1	0.59325	32790.3	0.70623
							35129.6	0	27948.4	0.05956	45749.8	0.03654	60018	0.00933	50854.4	0.0203	46953	0.04494	25217.3	0.01692	26102.2	0.0183	26902	0.04251	38298.8	0.09187	30949	0.58549	33094.8	0.70071
							35420.4	0	28194.4	0.05628	46157.9	0.03443	60558.9	0.00909	51305.4	0.01902	47367.5	0.04305	25432.4	0.01604	26326.8	0.01772	27135.8	0.04095	38640	0.09021	31230.5	0.57699	33402.1	0.6957
							35713.5	0	28442.5	0.05337	46569.8	0.03257	61104.7	0.00854	51760.4	0.0177	47785.5	0.04126	25649.4	0.01444	26553.3	0.01614	27371.6	0.03849	38984.3	0.08831	31514.5	0.57034	33712.4	0.69051
							36009.1	0	28692.8	0.05043	46985.3	0.0307	61655.4	0.00809	52219.5	0.01612	48207.3	0.03918	25868.2	0.01372	26781.8	0.01568	27609.5	0.03687	39331.6	0.08618	31801.1	0.56197	34025.4	0.68636
							36307.1	0	28945.4	0.04806	47404.5	0.02871	62211.1	0.00786	52682.6	0.01511	48632.8	0.03745	26088.8	0.01209	27012.2	0.01503	27849.5	0.03541	39681.9	0.08387	32090.3	0.55466	34341.4	0.68177
							36607.5	0	29200.1	0.04549	47827.4	0.02753	62771.8	0.00764	53149.8	0.01417	49062	0.03533	26311.4	0.01147	27244.7	0.0138	28091.6	0.03378	40035.5	0.08187	32382.2	0.54783	34660.4	0.67656
							36910.5	0	29457.1	0.04283	48254.1	0.02508	63337.5	0.00741	53621.2	0.01311	49495	0.03366	26535.8	0.01082	27479.1	0.01239	28335.7	0.03306	40392.1	0.07892	32676.7	0.54103	34982.3	0.67209
							37215.9	0	29716.4	0.04065	48684.6	0.02339	63908.3	0.00702	54096.8	0.01196	49931.9	0.03215	26762.2	0.01073	27715.6	0.01222	28582	0.03112	40752	0.07718	32973.9	0.53369	35307.1	0.66749
							37523.9	0	29977.9	0.03802	49119	0.02185	64484.3	0.007	54576.6	0.0112	50372.6	0.03065	26990.5	0.00995	27954	0.01185	28830.4	0.02963	41115	0.07494	33273.7	0.52731	35635	0.66296
							37834.5	0	30241.7	0.03576	49557.2	0.0208	65065.5	0.00721	55060.6	0.0103	50817.2	0.02919	27220.7	0.00884	28194.6	0.01111	29081	0.0283	41481.3	0.07285	33576.3	0.52038	35966	0.65871
							38147.6	0	30507.9	0.03388	49999.4	0.01996	65651.9	0.00677	55548.9	0.00939	51265.7	0.02812	27452.9	0.00808	28437.2	0.01048	29333.8	0.02709	41850.8	0.07105	33881.7	0.51384	36300	0.65507
							38463.3	0	30776.4	0.0326	50445.5	0.01783	66243.6	0.00634	56041.6	0.00856	51718.2	0.02704	27687.1	0.00699	28681.9	0.01006	29588.7	0.02585	42223.7	0.06927	34189.8	0.50754	36637.1	0.65031
							38781.6	0	31047.3	0.03097	50895.6	0.01719	66840.6	0.00636	56538.6	0.00793	52174.6	0.02597	27923.2	0.00683	28928.7	0.0095	29845.9	0.02449	42599.8	0.0679	34500.7	0.50103	36977.4	0.64602
							39102.5	0	31320.5	0.02932	51349.6	0.01585	67443	0.00619	57040	0.00765	52635.1	0.02459	28161.4	0.00501	29177.6	0.00855	30105.3	0.02359	42979.3	0.06563	34814.5	0.49487	37320.8	0.64198
							39426.2	0	31596.2	0.02766	51807.8	0.015	68050.9	0.00569	57545.9	0.00677	53099.7	0.02297	28401.6	0.00519	29428.7	0.00794	30366.9	0.02225	43362.2	0.06454	35131.1	0.48907	37667.4	0.63816
							39752.4	0	31874.3	0.02613	52270	0.01426	68664.2	0.00589	58056.3	0.00634	53568.4	0.0225	28643.9	0.00447	29681.9	0.00772	30630.9	0.02145	43748.5	0.06255	35450.6	0.48279	38017.2	0.63487
							40081.4	0	32154.8	0.02479	52736.4	0.01311	69283	0.00571	58571.2	0.00577	54041.2	0.02095	28888.2	0.00472	29937.3	0.00734	30897.1	0.02048	44138.3	0.06102	35773	0.47652	38370.3	0.63129
							40413.1	0	32437.8	0.02343	53206.9	0.01249	69907.4	0.00575	59090.7	0.00511	54518.1	0.02013	29134.7	0.0042	30194.9	0.00736	31165.6	0.02029	44531.5	0.05984	36098.4	0.47053	38726.6	0.62801
							40747.6	0	32723.3	0.02195	53681.6	0.01107	70537.5	0.00567	59614.7	0.00515	54999.3	0.01906	29383.2	0.00371	30454.7	0.00705	31436.5	0.01908	44928.2	0.05794	36426.6	0.46569	39086.3	0.62483
							41084.8	0	33011.3	0.02084	54160.5	0.01052	71173.2	0.00512	60143.4	0.0043	55484.7	0.01773	29633.8	0.00356	30716.8	0.00655	31709.8	0.01822	45328.5	0.05667	36757.9	0.46017	39449.3	0.62107
							41424.8	0	33301.8	0.01905	54643.8	0.00982	71814.7	0.00592	60676.8	0.00386	55974.5	0.01825	29886.6	0.00255	30981.1	0.00594	31985.4	0.01743	45732.3	0.05485	37092.2	0.45517	39815.7	0.61814
							41767.6	0	33594.9	0.01822	55131.3	0.00886	72461.9	0.00547	61215	0.00339	56468.5	0.01692	30141.5	0.00271	31247.7	0.00515	32263.4	0.01638	46139.7	0.05408	37429.5	0.44983	40185.4	0.61449
							42113.3	0	33890.6	0.01724	55623.2	0.00865	73115	0.00504	61757.9	0.0029	56966.9	0.01633	30398.7	0.00184	31516.6	0.00492	32543.8	0.01609	46550.7	0.05267	37769.9	0.44434	40558.6	0.61084
							42461.8	0	34188.9	0.01639	56119.4	0.00721	73773.9	0.00503	62305.6	0.0034	57469.7	0.01556	30658	0.002	31787.8	0.00453	32826.6	0.01469	46965.4	0.05123	38113.4	0.4392	40935.3	0.6068
							42813.2	0	34489.8	0.01559	56620.1	0.00694	74438.8	0.00502	62858.2	0.0024	57976.9	0.01447	30919.5	0.00154	32061.3	0.00467	33111.9	0.01523	47383.8	0.05038	38460	0.43407	41315.5	0.60351
							43167.5	0	34793.3	0.0147	57125.3	0.00652	75109.7	0.00484	63415.7	0.0021	58488.6	0.0146	31183.2	0.00147	32337.2	0.00408	33399.7	0.01392	47806	0.04898	38809.8	0.42981	41699.2	0.60004
							43524.8	0	35099.6	0.01353	57635	0.00605	75786.6	0.00475	63978.1	0.00207	59004.8	0.01279	31449.2	0.00138	32615.4	0.00394	33690	0.01399	48231.9	0.04794	39162.8	0.42426	42086.4	0.59729
							43885	0	35408.5	0.01231	58149.2	0.00623	76469.7	0.00474	64545.5	0.00173	59525.6	0.01276	31717.5	0.00111	32896.1	0.00382	33982.9	0.01338	48661.5	0.04645	39518.9	0.42051	42477.3	0.59428
							44248.1	0	35720.1	0.01239	58668	0.00565	77158.9	0.00473	65118	0.00192	60051	0.01279	31988	0.00099441	33179.1	0.00329	34278.2	0.01262	49095.1	0.04545	39878.3	0.4155	42871.8	0.59117
							44614.3	0	36034.5	0.01086	59191.4	0.00541	77854.3	0.00433	65695.5	0.00117	60581	0.01177	32260.9	0.00043674	33464.6	0.00283	34576.1	0.01218	49532.4	0.04441	40241	0.41096	43269.9	0.58867
							44983.5	0	36351.6	0.01104	59719.5	0.00478	78555.9	0.00419	66278.1	0.0011	61115.7	0.01172	32536.1	0.0011	33752.6	0.00332	34876.7	0.01158	49973.7	0.0432	40606.9	0.40639	43671.8	0.58495
							45355.8	0	36671.6	0.00997	60252.4	0.00406	79263.9	0.00404	66866	0.00153	61655.1	0.01071	32813.6	0.000991659	34043	0.00331	35179.8	0.01219	50418.9	0.04326	40976.2	0.4022	44077.4	0.58274
							45731.2	0	36994.3	0.00914	60789.9	0.00386	79978.3	0.00371	67459	0.000847391	62199.3	0.01077	33093.5	0.000631953	34336	0.00313	35485.6	0.01056	50868.1	0.04171	41348.9	0.3984	44486.7	0.57928
							46109.6	0	37319.9	0.0085	61332.3	0.00309	80699.1	0.00448	68057.3	0.000989066	62748.3	0.01086	33375.8	0.00034877	34631.4	0.00334	35794	0.01085	51321.2	0.04102	41724.9	0.3938	44899.9	0.57618
							46491.2	0	37648.4	0.00767	61879.5	0.00346	81426.4	0.00424	68660.9	0.000710652	63302.1	0.00943	33660.5	0.000520752	34929.4	0.00303	36105.1	0.0102	51778.4	0.04005	42104.4	0.39003	45316.9	0.57332
							46876	0	37979.7	0.0071	62431.6	0.00312	82160.3	0.00406	69269.8	0.000488512	63860.8	0.00993	33947.6	0.000893953	35230	0.00293	36418.9	0.01005	52239.7	0.03889	42487.3	0.38513	45737.7	0.57102
							47263.9	4.20666e-06	38314	0.00654	62988.6	0.00235	82900.8	0.00432	69884.2	0.000781196	64424.5	0.00933	34237.2	0.000505459	35533.1	0.00319	36735.4	0.00984	52705.1	0.03803	42873.7	0.38179	46162.5	0.56831
							47655	3.86584e-15	38651.2	0.00707	63550.6	0.00259	83647.9	0.00355	70504	0.00039297	64993.1	0.00923	34529.3	0.000316607	35838.9	0.00248	37054.7	0.00891	53174.6	0.03687	43263.6	0.37756	46591.2	0.56503
							--	--	38991.4	0.00592	64117.6	0.00243	84401.8	0.00381	71129.3	0.000547538	65566.7	0.00961	34823.8	0.000512033	36147.3	0.00335	37376.8	0.00886	53648.4	0.0362	43657.1	0.37359	47023.9	0.56234
							--	--	39334.6	0.00569	64689.6	0.00213	85162.5	0.00386	71760.1	0.000478397	66145.4	0.00795	35120.8	0.000578972	36458.3	0.00255	37701.6	0.00832	54126.3	0.03534	44054.1	0.36997	47460.6	0.55898
							--	--	39680.8	0.00539	65266.8	0.00196	85930	0.00342	72396.5	0	66729.2	0.00837	35420.4	0.00109	36772	0.00288	38029.3	0.00844	54608.5	0.03453	44454.7	0.36641	47901.4	0.55687
							--	--	40030	0.00485	65849.1	0.00189	86704.5	0.00397	73038.6	0	67318.2	0.00818	35722.6	0.00176	37088.4	0.00283	38359.9	0.00822	55095	0.03372	44859	0.3634	48346.2	0.55369
							--	--	40382.3	0.0048	66436.6	0.00134	87485.9	0.0035	73686.4	0	67912.3	0.0077	36027.3	0.002	37407.6	0.00266	38693.3	0.00807	55585.8	0.03225	45267	0.35903	48795.2	0.5511
							--	--	40737.7	0.00372	67029.4	0.00151	88274.4	0.00317	74339.9	1.53134e-05	68511.7	0.00782	36334.6	0.0016	37729.4	0.0027	39029.6	0.00779	56081	0.03215	45678.7	0.35579	49248.4	0.54881
							--	--	41096.3	0.00408	67627.4	0.00138	89070	0.0033	74999.2	7.57956e-05	69116.4	0.0069	36644.5	0.00121	38054.1	0.00188	39368.8	0.00729	56580.6	0.03141	46094.1	0.35202	49705.8	0.54637
							--	--	41458	0.00324	68230.8	0.00117	89872.7	0.00292	75664.4	0.000259455	69726.4	0.00696	36957.1	0.00117	38381.5	0.00203	39711	0.00743	57084.7	0.03064	46513.3	0.34893	50167.4	0.54364
							--	--	41822.8	0.00345	68839.5	0.00119	90682.7	0.00327	76335.4	9.41326e-05	70341.9	0.00675	37272.4	0.00090667	38711.8	0.00189	40056.1	0.00691	57593.2	0.03013	46936.3	0.34575	50633.3	0.54086
							--	--	42190.9	0.00349	69453.7	0.000845289	91500	0.00325	77012.4	8.87309e-05	70962.7	0.00564	37590.3	0.000919949	39044.9	0.00194	40404.3	0.00714	58106.3	0.02985	47363.1	0.34242	51103.5	0.53902
							--	--	42562.3	0.0027	70073.4	0.000951676	92324.7	0.00264	77695.5	0.000174361	71589	0.00631	37911	0.00116	39380.9	0.00176	40755.4	0.00702	58624	0.02841	47793.9	0.34017	51578.1	0.53626
							--	--	42936.9	0.00225	70698.6	0.001	93156.7	0.0032	78384.5	1.55495e-05	72220.9	0.00629	38234.3	0.00106	39719.8	0.0015	41109.7	0.00676	59146.2	0.02777	48228.5	0.33575	52057.2	0.53419
							--	--	43314.7	0.00242	71329.3	0.000887032	93996.3	0.00304	79079.7	0	72858.3	0.00615	38560.5	0.00168	40061.5	0.00177	41467	0.00654	59673.1	0.02718	48667.1	0.33348	52540.6	0.53178
							--	--	43696	0.00275	71965.7	0.000929429	94843.5	0.00299	79781.1	6.61375e-06	73501.4	0.00602	38889.4	0.00101	40406.3	0.00158	41827.4	0.00625	60204.7	0.02638	49109.7	0.32992	53028.6	0.52922
							--	--	44080.5	0.00246	72607.8	0.000637757	95698.3	0.00324	80488.6	1.2786e-05	74150.1	0.00529	39221.1	0.00166	40753.9	0.00187	42190.9	0.00642	60741.1	0.02547	49556.3	0.32725	53521	0.52683
							--	--	44468.5	0.00213	73255.6	0.000742231	96560.8	0.0023	81202.5	1.20561e-06	74804.5	0.00526	39555.7	0.00194	41104.6	0.00159	42557.6	0.00629	61282.2	0.02473	50007	0.32492	54018.1	0.52393
							--	--	44859.9	0.00195	73909.2	0.000821466	97431	0.00264	81922.7	8.61592e-05	75464.8	0.00505	39893.1	0.00161	41458.3	0.00151	42927.5	0.00588	61828.2	0.02412	50461.8	0.32183	54519.8	0.52235
							--	--	45254.7	0.0018	74568.6	2.36806e-05	98309.1	0.00283	82649.2	7.58451e-05	76130.8	0.00465	40233.4	0.00172	41815.1	0.00152	43300.6	0.00547	62379	0.02315	50920.7	0.31919	55026.1	0.51955
							--	--	45653	0.0018	75233.9	0.000131268	99195.1	0.00235	83382.2	0	76802.8	0.00496	40576.6	0.000939912	42174.9	0.000907723	43677	0.00544	62934.7	0.02198	51383.8	0.3162	55537.1	0.51717
							--	--	46054.8	0.00147	75905.1	8.8425e-05	100089	0.00273	84121.7	0	77480.6	0.00427	40922.7	0.00159	42537.8	0.000896475	44056.6	0.00602	63495.3	0.02159	51851.1	0.31323	56052.9	0.51502
							--	--	46460.1	0.00138	76582.4	0	100991	0.00282	84867.8	0	78164.5	0.00398	41271.8	0.00144	42903.8	0.000585851	44439.5	0.00586	64061	0.02103	52322.7	0.31062	56573.5	0.51262
							--	--	46869	0.00129	77265.6	0	101901	0.00266	85620.5	0	78854.4	0.00427	41623.9	0.00134	43273	0.000919979	44825.8	0.00555	64631.7	0.02048	52798.5	0.3083	57098.9	0.50977
							--	--	47281.5	0.00112	77955	0	102820	0.0023	86379.9	0	79550.4	0.00457	41978.9	0.00148	43645.3	0.00103	45215.4	0.00545	65207.5	0.0198	53278.7	0.306	57629.1	0.50726
							--	--	47697.7	0.000992646	78650.5	8.28103e-05	103746	0.00211	87146	0	80252.5	0.00419	42337	0.000967177	44020.9	0.000772429	45608.3	0.00507	65788.4	0.01899	53763.2	0.30343	58164.4	0.50459
							--	--	48117.5	0.00116	79352.2	0.000110131	104682	0.0022	87918.8	0	80960.8	0.00405	42698.1	0.00156	44399.7	0.00123	46004.8	0.00455	66374.5	0.0186	54252.1	0.3007	58704.5	0.50192
							--	--	48541	0.000721109	80060.2	1.25562e-06	105625	0.00216	88698.6	5.58644e-05	81675.4	0.00425	43062.4	0.00136	44781.7	0.000893064	46404.6	0.00485	66965.8	0.01767	54745.5	0.2986	59249.7	0.49905
							--	--	48968.2	0.00091116	80774.5	2.31744e-05	106577	0.00179	89485.2	0.000164202	82396.2	0.00389	43429.7	0.00157	45167.1	0.00108	46807.9	0.00437	67562.4	0.0172	55243.4	0.29615	59800	0.49628
							--	--	49399.2	0.000939666	81495.2	1.32297e-05	107537	0.0016	90278.9	7.31208e-05	83123.5	0.00379	43800.1	0.00173	45555.7	0.00102	47214.8	0.00454	68164.3	0.01691	55745.8	0.29369	60355.3	0.49397
							--	--	49833.9	0.000565762	82222.3	0.000111094	108507	0.00183	91079.6	0.000174348	83857.1	0.00332	44173.8	0.00134	45947.7	0.000910614	47625.1	0.00467	68771.5	0.01606	56252.8	0.29147	60915.9	0.49134
							--	--	50272.5	0.000553577	82955.9	0.00035906	109485	0.00198	91887.3	0.00020715	84597.3	0.00244	44550.6	0.00192	46343.1	0.00118	48039.1	0.00484	69384.2	0.01553	56764.4	0.28899	61481.6	0.48838
							--	--	50715	9.23289e-05	83696	7.84754e-05	110471	0.0018	92702.3	2.80396e-07	85343.9	0.00305	44930.6	0.00129	46741.9	0.00117	48456.6	0.0051	70002.3	0.01478	57280.6	0.28635	62052.6	0.48581
							--	--	51161.3	0.00010748	84442.7	0	111467	0.00179	93524.4	2.74295e-05	86097.2	0.0025	45313.8	0.00144	47144.1	0.00116	48877.8	0.00385	70626	0.01439	57801.5	0.28412	62628.9	0.48312
							--	--	51611.6	0.00016569	85196.1	0	112472	0.00152	94353.9	1.91464e-05	86857.1	0.00196	45700.4	0.0012	47549.7	0.000940965	49302.6	0.00428	71255.1	0.01451	58327.2	0.28192	63210.5	0.48012
							--	--	52065.9	0.000221936	85956.2	0	113485	0.00144	95190.7	0	87623.7	0.00226	46090.2	0.00028058	47958.9	0.000744662	49731.1	0.00387	71889.9	0.01352	58857.6	0.27959	63797.5	0.47702
							--	--	52524.1	0.000386129	86723.1	0	114508	0.00177	96035	0	88397.1	0.00127	46483.4	0.000855598	48371.6	0.000760664	50163.3	0.0036	72530.4	0.01316	59392.9	0.27724	64390	0.4743
							--	--	52986.4	0.000545029	87496.9	0	115540	0.00139	96886.7	0	89177.3	0.00109	46879.9	0.000204272	48787.8	0.00090451	50599.3	0.00403	73176.5	0.01257	59933	0.27552	64988	0.47095
							--	--	53452.7	0.000707144	88277.5	0	116581	0.00155	97746	0.0001116	89964.4	0.00125	47279.8	0.000261482	49207.6	0.000762729	51039.1	0.00357	73828.4	0.0118	60478.1	0.2729	65591.6	0.46774
							--	--	53923.2	0.000666919	89065.1	0	117632	0.00164	98612.9	0.000218952	90758.4	0.00106	47683.1	0.000296788	49631	0.000807127	51482.7	0.00354	74486.1	0.01191	61028.1	0.2705	66200.7	0.46453
							--	--	54397.8	0.000628103	89859.8	0	118692	0.00128	99487.4	2.62734e-05	91559.4	0.00131	48089.8	6.2191e-05	50058.1	0.00102	51930.2	0.00323	75149.7	0.0112	61583.1	0.26814	66815.5	0.46113
							--	--	54876.5	0.000684335	90661.5	0	119762	0.00109	100370	0.000237884	92367.5	0.00108	48500	0.00025778	50488.8	0.00123	52381.5	0.00318	75819.2	0.011	62143.2	0.26576	67436.1	0.45773
							--	--	55359.5	6.98198e-05	91470.4	0	120841	0.000769211	101260	0.000234656	93182.8	0.000658354	48913.7	0.000109795	50923.3	0.00107	52836.8	0.00341	76494.7	0.01087	62708.3	0.26408	68062.4	0.45401
							--	--	55846.7	0.000122587	92286.5	0	121930	0.000738411	102158	0	94005.2	0.00144	49331	0.000197262	51361.5	0.000479199	53296	0.00265	77176.1	0.00961	63278.6	0.26129	68694.5	0.45081
							--	--	56338.2	8.55297e-05	93109.9	0	123029	0.00126	103064	0	94834.9	0.000648392	49751.8	0.000312119	51803.4	0.000566779	53759.3	0.00317	77863.7	0.00963	63854.1	0.25928	69332.4	0.44741
							--	--	56834.1	0.000113073	93940.6	0	124138	0.000697815	103978	7.89623e-06	95671.9	0.000286786	50176.1	0.00032758	52249.2	0.000587341	54226.5	0.00307	78557.3	0.009	64434.8	0.25679	69976.3	0.4438
							--	--	57334.3	0.000337506	94778.7	0	125257	0.000655776	104900	8.70725e-05	96516.4	0.000798487	50604.2	0.000342955	52698.8	0.000138019	54697.8	0.003	79257.2	0.0083	65020.8	0.25369	70626.2	0.44102
							--	--	57838.9	4.07528e-05	95624.3	0	126386	0.000636851	105831	0.000230873	97368.2	0.000175438	51035.8	0.000523825	53152.2	0.000733638	55173.2	0.00322	79963.3	0.00855	65612.1	0.25205	71282.1	0.43669
							--	--	58348	0.000522659	96477.5	0	127525	0.000293589	106769	5.09316e-05	98227.6	0.000523814	51471.2	0.000602351	53609.6	0.000253649	55652.8	0.00218	80675.6	0.00767	66208.8	0.24932	71944.1	0.43288
							--	--	58861.5	0.000402723	97338.3	0	128674	0.00123	107716	0.000283319	99094.6	0.000736596	51910.2	0.000549364	54070.9	0.000190808	56136.5	0.00273	81394.3	0.00739	66810.9	0.24748	72612.3	0.42909
							--	--	59379.5	9.89024e-05	98206.7	0	129834	0.00087517	108672	0.00039462	99969.2	7.4777e-06	52353	0.000369084	54536.1	0.000298703	56624.4	0.00256	82119.5	0.0071	67418.5	0.24516	73286.6	0.42532
							--	--	59902.1	0.000356699	99082.9	0	131004	0.000464595	109635	3.02039e-07	100852	0.000342519	52799.6	5.40133e-05	55005.4	1.62679e-05	57116.5	0.00234	82851	0.00589	68031.7	0.24206	73967.2	0.42209
							--	--	60429.4	6.10654e-05	99966.9	4.42757e-05	132185	0.00101	110608	0.000217205	101742	0.000255721	53250	0	55478.7	0.000312933	57613	0.00297	83589.1	0.00636	68650.4	0.24031	74654.2	0.41786
							--	--	60961.2	0.000112452	100859	4.55527e-05	133376	0.000243893	111589	0.000403889	102640	0.000203168	53704.2	0	55956.1	0.000149238	58113.7	0.00225	84333.8	0.00592	69274.7	0.23737	75347.5	0.41414
							--	--	61497.7	0.000181002	101759	0	134578	0.000386989	112578	0.000500342	103546	0.000981386	54162.3	6.73338e-06	56437.6	0.000211331	58618.8	0.00257	85085.1	0.0051	69904.7	0.2353	76047.2	0.41029
							--	--	62039	0.000291214	102667	0	135791	0.000564808	113577	0.000413157	104459	0.000363901	54624.3	3.18727e-05	56923.2	0.000457049	59128.3	0.00256	85843.1	0.00492	70540.4	0.23323	76753.5	0.40621
							--	--	62585	0.000745219	103583	0	137015	5.70353e-06	114584	0.000128777	105381	0.000465681	55090.3	7.63431e-06	57413	3.17796e-05	59642.2	0.00218	86607.9	0.00434	71182	0.23046	77466.3	0.40256
							--	--	63135.8	0.000191381	104507	0	138250	0.000761791	100		106312	0.00105	55560.2	0.000159994	57907.1	0.000375162	60160.6	0.00248	87379.4	0.00415	71829.3	0.22828	78185.7	0.39812
							--	--	63691.5	0.000199669	105439	0	139496	2.64139e-14	100	--	107250	0.00017169	56034.1	0.000203807	58405.4	0.00032968	60683.5	0.00209	88157.9	0.00407	72482.6	0.2257	78911.9	0.39457
							--	--	64252.1	0.000319877	106380	0	99.9986		--	--	108196	9.73898e-06	56512.1	0	58907.9	0.000227689	61210.9	0.00195	88943.2	0.00332	73141.7	0.22315	79644.7	0.39081
							--	--	64817.6	0.000215586	107329	0	99.9986		--	--	109151	1.12082e-05	56994.1	0	59414.8	0.000484428	61742.9	0.00185	89735.6	0.00345	73806.9	0.22064	80384.4	0.38614
							--	--	65388	0.000511541	108287	0	99.9986		--	--	110115	0	57480.3	0	59926.1	0.000183242	62279.6	0.00162	90535	0.00311	74478.1	0.21802	81130.9	0.38224
							--	--	65963.5	0.000688472	109253	0	99.9986		--	--	--		57970.6	0.00023363	60441.7	0.000319123	62820.9	0.00206	91341.6	0.00239	75155.5	0.21573	81884.4	0.37795
							--	--	66544.1	0.000834853	110227	0	99.9986		--	--	--		58465.1	0.000492262	60961.8	0.000311785	63366.9	0.00183	92155.3	0.00251	75838.9	0.21278	82644.9	0.37415
							--	--	67129.7	0.000852418	111211	0	99.9986		--	--	--		58963.8	4.09213e-05	61486.4	2.88929e-05	63917.6	0.00174	92976.3	0.00228	76528.7	0.21005	83412.4	0.37049
							--	--	67720.6	0.000417061	112203	0	99.9986		--	--	--		59466.8	0.000130501	62015.4	0.000230016	64473.2	0.00196	93804.6	0.00189	77224.6	0.20779	84187	0.36601
							--	--	68316.6	0.00064708	113204	0	99.9986		--	--	--		59974.1	0.000101608	62549.1	9.50784e-05	65033.5	0.00183	94640.3	0.00145	77926.9	0.20446	84968.9	0.36285
							--	--	68917.8	0.000405292	114214	0	99.9986		--	--	--		60485.6	9.87405e-05	63087.3	0.00017136	65598.8	0.00181	95483.4	0.00114	78635.6	0.20245	85758	0.35881
							--	--	69524.4	0.000136218	115233	0	99.9986		--	--	--		61001.6	0.000438768	63630.1	0.000365267	66168.9	0.00174	96334	0.00104	79350.8	0.20011	86554.4	0.35501
							--	--	70136.3	0.00056594	116261	0	99.9986		--	--	--		61521.9	0.000296822	64177.7	7.22854e-05	66744	0.00161	97192.2	0.000714452	80072.4	0.19741	87358.3	0.35212
							--	--	70753.6	0.000142304	117299	0	99.9986		--	--	--		62046.7	0.00025392	64729.9	0.000161529	67324.2	0.00148	98058.1	0	80800.6	0.19505	88169.6	0.34901
							--	--	71376.3	7.84373e-06	118345	0	99.9986		--	--	--		62576	0.000195707	65286.9	0.000122669	67909.3	0.00135	98931.7	0	81535.4	0.19315	88988.4	0.34643
							--	--	72004.5	0.000112914	119401	7.98982e-05	99.9986		--	--	--		63109.8	9.24503e-06	65848.7	7.34599e-05	68499.5	0.00122	99813	0	82277	0.191	89814.9	0.34356
							--	--	72638.2	0.000397094	120466	0.000235248	99.9987		--	--	--		63648.1	0.000561546	66415.3	0.000361145	69094.9	0.00117	100702	0	83025.2	0.18869	90649	0.34043
							--	--	73277.5	0.000679407	121541	0.000454204	99.9989		--	--	--		64191	0.000407226	66986.8	0.000114289	69695.4	0.00131	101599	0	83780.3	0.18639	91490.8	0.33781
							--	--	73922.5	0.000756372	122626	0.00035524	99.999		--	--	--		64738.6	0.000112071	67563.2	0	70301.2	0.00106	102504	0	84542.2	0.18439	92340.5	0.33504
							--	--	74573.1	0.000699103	123720	0.000174878	99.9991		--	--	--		65290.8	0.000123023	68144.5	0	70912.2	0.00122	103418	0	85311	0.18241	93198.1	0.33226
							--	--	75229.4	0.000557329	124823	5.74255e-05	99.9991		--	--	--		65847.8	2.8763e-05	68730.9	0	71528.6	0.00148	104339	0	86086.9	0.18038	94063.6	0.32975
							--	--	75891.5	0.000420309	125937	0.00035556	99.9992		--	--	--		66409.4	0.000194262	69322.3	0.000234917	72150.3	0.00135	105268	0	86869.8	0.17828	94937.2	0.32777
							--	--	76559.4	0.000590593	127061	0.000151113	99.9993		--	--	--		66975.9	0.000274578	69918.8	0.000185749	72777.3	0.00122	106206	0	87659.8	0.17632	95818.9	0.32532
							--	--	77233.2	0.000585221	128194	0.00018723	99.9994		--	--	--		67547.2	7.27661e-06	70520.5	0	73409.9	0.000927328	107152	0	88457	0.17459	96708.8	0.32323
							--	--	77913	0.000237301	129338	0.000458013	99.9996		--	--	--		68123.4	0.000473288	71127.3	0	74047.9	0.000765574	108107	0	89261.5	0.17301	97606.9	0.32133
							--	--	78598.7	0.000786472	130492	7.83417e-05	99.9996		--	--	--		68704.5	0.00031427	71739.3	0	74691.5	0.00117	109070	0	90073.3	0.17148	98513.4	0.31963
							--	--	79290.5	0.000735119	131656	0.000224622	99.9997		--	--	--		69290.6	0.000107082	72356.6	4.56383e-05	75340.7	0.000699584	110042	0	90892.4	0.16939	99428.3	0.31848
							--	--	79988.3	0.000515413	132831	0.000256365	99.9998		--	--	--		69881.6	0.000437515	72979.2	0.000136083	75995.5	0.00073227	111022	0	91719	0.16775	100352	0.31678
							--	--	80692.3	0.000381399	134016	0	99.9998	--	--	--	--		--	--	73607.2	0.000262644	76656	0.000939456	112011	0	92553.1	0.16639	101284	0.31543
							--	--	81402.5	0.000244399	99.9987		--	--	--	--	--		--	--	74240.6	0.000385043	77322.3	0.000552544	113009	0	93394.9	0.16521	102224	0.31441
							--	--	82118.9	0.000110826	99.9988		--	--	--	--	--		--	--	74879.4	0.000306961	77994.4	0.000404778	114016	0	94244.2	0.16416	103174	0.31327
							--	--	82841.7	6.79341e-05	99.9988		--	--	--	--	--		--	--	75523.7	7.54952e-05	78672.2	0.000283017	115032	0	95101.3	0.16277	104132	0.3129
							--	--	83570.8	0.000200803	99.9989		--	--	--	--	--		--	--	76173.6	6.77743e-05	79356	0.000254461	116056	0	95966.2	0.16141	105099	0.31203
							--	--	84306.3	5.67237e-05	99.9989		--	--	--	--	--		--	--	76829	0.000164014	80045.7	0.000651653	117090	0	96838.9	0.16021	106075	0.31142
							--	--	85048.3	9.3404e-05	99.9989		--	--	--	--	--		--	--	77490.1	0.000163171	80741.5	0.000412313	118133	0	97719.6	0.15902	107060	0.31173
							--	--	85796.8	0.000171467	99.999		--	--	--	--	--		--	--	78156.9	8.3087e-06	81443.2	0.000268195	119186	0	98608.3	0.1583	108054	0.31189
							--	--	86552	4.18704e-05	99.999		--	--	--	--	--		--	--	78829.5	0.000164482	82151.1	0.000395027	120248	0	99505.1	0.15756	109058	0.31318
							--	--	87313.7	2.87591e-05	99.999		--	--	--	--	--		--	--	79507.8	0.000108088	82865.1	0.000403081	121319	0	100410	0.15679	110071	0.31435
							--	--	88082.2	1.7993e-05	99.999		--	--	--	--	--		--	--	80191.9	8.1359e-05	83585.3	0.000772791	122400	0	101323	0.15679	111093	0.31517
							--	--	88857.4	2.39312e-05	99.999		--	--	--	--	--		--	--	80881.9	0.000346991	84311.8	0.000899816	123490	0	102245	0.15604	112125	0.31681
							--	--	89639.5	0.000176908	99.9991		--	--	--	--	--		--	--	81577.9	0.000122873	85044.6	0.000274983	124590	0	103175	0.15567	113166	0.3183
							--	--	90428.4	8.87154e-05	99.9991		--	--	--	--	--		--	--	--	--	85783.8	0.000500195	125700	0	104113	0.15567	114217	0.32099
							--	--	91224.3	1.04802e-05	99.9991		--	--	--	--	--		--	--	--	--	86529.4	0.0003534	126820	0	105060	0.15507	115278	0.3244
							--	--	92027.1	3.28397e-05	99.9992		--	--	--	--	--		--	--	--	--	87281.4	8.94724e-05	127950	0	106015	0.15536	116348	0.32734
							--	--	92837.1	7.8911e-06	99.9992		--	--	--	--	--		--	--	--	--	88040.1	0.000545194	129090	0	106979	0.15532	117429	0.33221
							--	--	93654.2	0.000107065	99.9992		--	--	--	--	--		--	--	--	--	88805.3	0.000261771	130240	9.48679e-05	107952	0.15515	118519	0.33745
							--	--	94478.4	0.000164842	99.9993		--	--	--	--	--		--	--	--	--	89577.1	0.000148937	131400	7.21901e-05	108934	0.15603	119620	0.34348
							--	--	95310	8.24631e-06	99.9993		--	--	--	--	--		--	--	--	--	90355.7	0.000470743	132570	0	109925	0.15612	120731	0.3505
							--	--	96148.8	2.70631e-05	99.9993		--	--	--	--	--		--	--	--	--	91141	0.000120788	133752	0	110924	0.15687	121852	0.35753
							--	--	96995	2.25405e-05	99.9993		--	--	--	--	--		--	--	--	--	91933.1	0.000157468	--		111933	0.15809	122984	0.36728
							--	--	97848.7	3.3801e-05	99.9993		--	--	--	--	--		--	--	--	--	92732.2	0.000301322	--		112951	0.15897	124126	0.37782
							--	--	98709.9	0.000194015	99.9994		--	--	--	--	--		--	--	--	--	93538.2	0.000183273	--		113978	0.16053	125279	0.3891
							--	--	99578.6	8.41752e-05	99.9994		--	--	--	--	--		--	--	--	--	94351.2	0.000177159	--	--	115015	0.16198	126442	0.40299
							--	--	100455	7.68977e-05	99.9994		--	--	--	--	--		--	--	--	--	--	--	--	--	116061	0.1637	127617	0.41836
							--	--	101339	0.000204434	99.9995		--	--	--	--	--		--	--	--	--	--	--	--	--	117116	0.16651	128802	0.43577
							--	--	102231	4.24109e-05	99.9995		--	--	--	--	--		--	--	--	--	--	--	--	--	118181	0.1689	129998	0.45521
							--	--	103131	0.000120948	99.9996		--	--	--	--	--		--	--	--	--	--	--	--	--	119256	0.17209	131205	0.4765
							--	--	104039	0.000163525	99.9996		--	--	--	--	--		--	--	--	--	--	--	--	--	120341	0.17575	132424	0.50052
							--	--	104954	5.61951e-07	99.9996		--	--	--	--	--		--	--	--	--	--	--	--	--	121435	0.1793	133654	0.52631
							--	--	105878	0.000299976	99.9998		--	--	--	--	--		--	--	--	--	--	--	--	--	122539	0.18429	134895	0.55408
							--	--	106810	0.000219916	99.9998		--	--	--	--	--		--	--	--	--	--	--	--	--	123654	0.18932	136148	0.5839
							--	--	107750	4.44603e-05	99.9999		--	--	--	--	--		--	--	--	--	--	--	--	--	124778	0.19502	137412	0.61543
							--	--	108698	0.000211912	99.9999		--	--	--	--	--		--	--	--	--	--	--	--	--	125913	0.20214	138688	0.64806
							--	--	109655	7.88455e-05	100		--	--	--	--	--		--	--	--	--	--	--	--	--	127058	0.20895	139976	0.68056
							--	--	110620	2.0861e-05	100		--	--	--	--	--		--	--	--	--	--	--	--	--	128214	0.21776	141276	0.71244
							--	--	111593	4.75935e-05	100		--	--	--	--	--		--	--	--	--	--	--	--	--	129380	0.2276	142588	0.74332
							--	--	112576	8.16946e-06	100		--	--	--	--	--		--	--	--	--	--	--	--	--	130556	0.23757	143912	0.77038
							--	--	113566	3.2689e-05	100		--	--	--	--	--		--	--	--	--	--	--	--	--	131744	0.24943	145249	0.79414
							--	--	114566	2.82188e-15	100	--	--	--	--	--	--		--	--	--	--	--	--	--	--	132942	0.26202	146598	0.81351
							--	--	--	--	--	--	--	--	--	--	--		--	--	--	--	--	--	--	--	134151	0.27536	147959	0.82736
							--	--	--	--	--	--	--	--	--	--	--		--	--	--	--	--	--	--	--	135371	0.28949	149333	0.83356
																			--	--	--	--	--	--	--	--	136602	0.30476	150720	0.83303
																			--	--	--	--	--	--	--	--	137844	0.32047	152120	0.82604
																			--	--	--	--	--	--	--	--	139098	0.33597	153533	0.81252
																			--	--	--	--	--	--	--	--	140363	0.35092	154959	0.79127
																			--	--	--	--	--	--	--	--	141639	0.3656	156398	0.76372
																			--	--	--	--	--	--	--	--	142928	0.37859	157850	0.73163
																			--	--	--	--	--	--	--	--	144227	0.38945	159316	0.69557
																			--	--	--	--	--	--	--	--	145539	0.39783	160796	0.65603
																			--	--	--	--	--	--	--	--	146863	0.40316	162289	0.61411
																			--	--	--	--	--	--	--	--	148198	0.40409	163796	0.57167
																			--	--	--	--	--	--	--	--	149546	0.40148	165318	0.52901
																			--	--	--	--	--	--	--	--	150906	0.39531	166853	0.4865
																			--	--	--	--	--	--	--	--	152278	0.38372	168402	0.44565
																			--	--	--	--	--	--	--	--	153663	0.36915	169966	0.40632
																			--	--	--	--	--	--	--	--	155061	0.35163	171545	0.36837
																			--	--	--	--	--	--	--	--	156471	0.33135	173138	0.33202
																			--	--	--	--	--	--	--	--	157894	0.30894	174746	0.29819
																			--	--	--	--	--	--	--	--	159330	0.28492	176369	0.26742
																			--	--	--	--	--	--	--	--	160779	0.26081	178007	0.23876
																			--	--	--	--	--	--	--	--	162241	0.23676	179660	0.21227
																			--	--	--	--	--	--	--	--	163717	0.21198	181329	0.18808
																			--	--	--	--	--	--	--	--	165205	0.18874	183013	0.16716
																			--	--	--	--	--	--	--	--	166708	0.16686	184712	0.14716
																			--	--	--	--	--	--	--	--	168224	0.14669	186428	0.12894
																			--	--	--	--	--	--	--	--	169754	0.12933	188159	0.11293
																			--	--	--	--	--	--	--	--	171298	0.11223	189906	0.09839
																			--	--	--	--	--	--	--	--	172855	0.09693	191670	0.08689
																			--	--	--	--	--	--	--	--	174427	0.08341	193450	0.07568
																			--	--	--	--	--	--	--	--	176014	0.07124	195247	0.06493
																			--	--	--	--	--	--	--	--	177615	0.06084	197060	0.05725
																			--	--	--	--	--	--	--	--	179230	0.05138	198890	0.04882
																			--	--	--	--	--	--	--	--	180860	0.04327	200737	0.04225
																			--	--	--	--	--	--	--	--	182505	0.03733	202601	0.03681
																			--	--	--	--	--	--	--	--	184164	0.03083	204483	0.03129
																			--	--	--	--	--	--	--	--	185839	0.02604	206382	0.02737
																			--	--	--	--	--	--	--	--	187529	0.02202	208299	0.02344
																			--	--	--	--	--	--	--	--	189235	0.01726	210233	0.02023
																			--	--	--	--	--	--	--	--	190956	0.01467	212186	0.01792
																			--	--	--	--	--	--	--	--	192692	0.01176	214156	0.01547
																			--	--	--	--	--	--	--	--	194445	0.00925	216145	0.01384
																			--	--	--	--	--	--	--	--	196213	0.00806	218153	0.01183
																			--	--	--	--	--	--	--	--	197997	0.00583	220179	0.00979
																			--	--	--	--	--	--	--	--	199798	0.00429	222223	0.00897
																			--	--	--	--	--	--	--	--	201615	0.00294	224287	0.00706
																			--	--	--	--	--	--	--	--	203449	0.00134	226370	0.00606
																			--	--	--	--	--	--	--	--	205299	0.00103	228472	0.00545
																			--	--	--	--	--	--	--	--	207166	8.49829e-15	230594	0.00466
																			--	--	--	--	--	--	--	--	--	--	232736	0.00433
																			--	--	--	--	--	--	--	--	--	--	234897	0.00375
																			--	--	--	--	--	--	--	--	--	--	237079	0.00333
																			--	--	--	--	--	--	--	--	--	--	239281	0.00308
																			--	--	--	--	--	--	--	--	--	--	241503	0.00242
																			--	--	--	--	--	--	--	--	--	--	243746	0.00219
																			--	--	--	--	--	--	--	--	--	--	246009	0.00184
																			--	--	--	--	--	--	--	--	--	--	248294	0.00144
																			--	--	--	--	--	--	--	--	--	--	250600	0.00127
																			--	--	--	--	--	--	--	--	--	--	252927	0.00111
																			--	--	--	--	--	--	--	--	--	--	255276	0.00105
																			--	--	--	--	--	--	--	--	--	--	257647	0.000796757
																			--	--	--	--	--	--	--	--	--	--	260040	0.000231427
																			--	--	--	--	--	--	--	--	--	--	262455	0.000555731
																			--	--	--	--	--	--	--	--	--	--	264892	0.000620877
																			--	--	--	--	--	--	--	--	--	--	267352	0.000456612
																			--	--	--	--	--	--	--	--	--	--	269835	0.000259126
																			--	--	--	--	--	--	--	--	--	--	272341	0.000583431
																			--	--	--	--	--	--	--	--	--	--	274870	0.000318119
																			--	--	--	--	--	--	--	--	--	--	277423	0.000288207
																			--	--	--	--	--	--	--	--	--	--	280000	0.000305354
																			--	--	--	--	--	--	--	--	--	--	282600	3.89792e-06
																			--	--	--	--	--	--	--	--	--	--	285224	0.000309225
																			--	--	--	--	--	--	--	--	--	--	287873	0.000177414
																			--	--	--	--	--	--	--	--	--	--	290547	5.68795e-05
																			--	--	--	--	--	--	--	--	--	--	293245	0.000159516
																			--	--	--	--	--	--	--	--	--	--	295969	2.37452e-05
																			--	--	--	--	--	--	--	--	--	--	298717	0.000108746
																			--	--	--	--	--	--	--	--	--	--	301492	0.000101314
																			--	--	--	--	--	--	--	--	--	--	304291	0
																			--	--	--	--	--	--	--	--	--	--	307117	0
																			--	--	--	--	--	--	--	--	--	--	309970	0
																			--	--	--	--	--	--	--	--	--	--	312848	0
																			--	--	--	--	--	--	--	--	--	--	315754	0
																			--	--	--	--	--	--	--	--	--	--	318686	0
																			--	--	--	--	--	--	--	--	--	--	321646	0
																			--	--	--	--	--	--	--	--	--	--	324633	0
																			--	--	--	--	--	--	--	--	--	--	327648	5.21285e-05
																			--	--	--	--	--	--	--	--	--	--	330691	0.000132588
																			--	--	--	--	--	--	--	--	--	--	333762	1.6693e-05
																			--	--	--	--	--	--	--	--	--	--	336862	0

## Sheet: Figure 3b
Figure 3 (b) Dependence of storage and loss moduli of representative highly stretchable and extremely soft sili-cone elastomers on curing time measured at 100°C, 1 Hz, and with a fixed strain of 1.0%.
Ela_DMS-H21_DMS-V22_R1.05				Ela_HMS-064_MCR-V21_R1.05
Time	Storage modulus	Loss modulus	Tan (σ)	Time	Storage modulus	Loss modulus	Tan (σ)
min	Pa	pa		min	Pa	pa
0.11312	0.01661	4.71145	283.687	0.09035	0.000824246	1.29849	1575.36
0.2058	0.00345	5.86108	1700.88	0.18577	0.09011	1.16081	12.8827
0.29667	-0.01297	9.00616	-694.652	0.27709	0.10648	1.07164	10.064
0.38774	0.21092	17.5539	83.2273	0.37024	0.12492	1.00553	8.04944
0.47995	0.72692	39.4497	54.2694	0.46355	0.11225	0.96372	8.58565
0.57423	2.79052	82.6889	29.632	0.55529	0.13883	0.97684	7.03602
0.66632	8.54267	148.612	17.3964	0.64778	0.1432	1.02405	7.15106
0.7586	21.6755	240.93	11.1153	0.73767	0.14952	1.12421	7.51903
1.1081	257.646	975.034	3.7844	0.83196	0.16225	1.27502	7.85856
1.46073	1950.97	4040.85	2.07119	0.92465	0.18167	1.50343	8.2757
1.81053	5662.22	7560.85	1.33531	1.01627	0.23891	1.84063	7.70438
2.07547	6214.19	7818.2	1.25812	1.10952	0.37427	2.29527	6.13267
2.43012	6879.85	8168.03	1.18724	1.1997	0.55471	2.79318	5.03534
2.78228	7572.05	8586.12	1.13392	1.29197	0.76172	3.32037	4.35906
3.04655	8001.69	8771.16	1.09616	1.38459	1.00568	3.95999	3.93764
3.4234	8704.34	9175.42	1.05412	1.47674	1.34538	4.71913	3.50766
3.77383	9488.73	9590.05	1.01068	1.57158	1.72007	5.59432	3.25237
4.04473	10061.4	9876.12	0.98159	1.66262	2.14295	6.58415	3.07247
4.31205	10618.8	10130	0.95396	1.75508	2.62062	7.75125	2.9578
4.57827	11192.2	10367.8	0.92634	1.84627	3.2519	9.13287	2.80847
4.84262	11733.8	10607.7	0.90403	1.94032	4.10172	10.7763	2.62727
5.11315	12339.5	10852	0.87945	2.03262	5.22189	12.787	2.44872
5.38035	12926.8	11078.8	0.85704	2.12578	6.76422	15.1866	2.24514
5.6413	13551.5	11302.1	0.83401	2.2174	8.87777	18.0828	2.03686
5.90793	14153.6	11520.7	0.81398	2.30863	11.7468	21.5809	1.83718
6.1703	14765.2	11716.7	0.79353	2.40233	15.6211	25.757	1.64886
6.34897	15171.5	11837.6	0.78025	2.49297	20.8695	30.6954	1.47083
6.52388	15564.3	11953.4	0.768	2.58775	27.8414	36.3646	1.30614
6.70187	15979.1	12059.4	0.7547	2.683	37.4663	43.0013	1.14773
6.88183	16392	12160.1	0.74184	2.77468	49.4764	49.9475	1.00952
7.06022	16762.3	12270	0.732	2.86672	64.8212	57.2868	0.88377
7.2388	17163.5	12366.8	0.72053	2.95935	84.0888	64.7555	0.77009
7.42063	17554	12465.6	0.71013	3.052	107.992	72.0615	0.66729
7.59915	17956.7	12548.8	0.69884	3.14523	136.961	78.9438	0.57639
7.7773	18326.3	12629.6	0.68915	3.23592	171.424	84.8919	0.49522
7.95602	18691.9	12705.7	0.67975	3.33068	210.964	89.7194	0.42528
8.13715	19080	12781.9	0.66991	3.4218	256.303	93.0834	0.36318
8.31622	19426	12856.6	0.66182	3.51392	306.54	95.3799	0.31115
8.49428	19824.8	12910.9	0.65125	3.86482	539.586	93.8765	0.17398
8.67522	20145.7	12980.5	0.64433	4.21717	815.518	84.7084	0.10387
8.85437	20501.4	13042	0.63615	4.57072	1094.99	76.7671	0.07011
9.03185	20840.2	13081.8	0.62772	4.92147	1350.15	71.4154	0.05289
9.21107	21178.7	13131.6	0.62004	5.27612	1573.79	64.2882	0.04085
9.39173	21489.5	13184.3	0.61352	5.6294	1762.19	64.628	0.03667
9.5681	21826.9	13220.5	0.6057	5.9787	1923.01	60.8235	0.03163
9.74973	22140.6	13259	0.59885	6.33255	2060.81	59.6973	0.02897
9.92757	22428.8	13294.5	0.59274	6.60128	2152.65	61.0038	0.02834
10.1092	22729.1	13332.5	0.58658	6.86663	2235.28	58.6231	0.02623
10.2874	23018.6	13355	0.58018	7.13415	2308.87	58.2323	0.02522
10.4624	23295.8	13388.7	0.57473	7.31238	2355.13	60.7098	0.02578
10.6431	23582.1	13402.8	0.56835	7.49255	2398.56	66.9611	0.02792
10.7334	23707.9	13423.1	0.56619	7.67262	2439.46	60.8576	0.02495
10.8293	23850.1	13437.5	0.56342	7.85297	2477.8	55.9213	0.02257
10.9202	23989.3	13440.4	0.56027	8.03043	2514.12	60.233	0.02396
11.014	24124.7	13451.2	0.55757	8.2117	2548.59	58.0578	0.02278
11.105	24268.1	13457.3	0.55453	8.39255	2581.13	56.3242	0.02182
11.1982	24385.6	13456.6	0.55183	8.56788	2610.96	59.6814	0.02286
11.2914	24504.3	13470.2	0.54971	8.74852	2640.91	56.2066	0.02128
11.3833	24631.9	13467.7	0.54676	8.9264	2668.91	60.358	0.02262
11.4731	24752.5	13478.8	0.54454	9.01955	2681.79	54.8389	0.02045
11.5672	24877.2	13484.3	0.54204	9.1999	2708.28	53.3177	0.01969
11.6584	24980.6	13491.1	0.54006	9.2912	2720.36	64.1003	0.02356
11.7512	25118.6	13498.8	0.5374	9.38388	2733.19	58.0091	0.02122
11.8446	25221.6	13508	0.53557	9.47847	2746.34	55.4957	0.02021
11.9344	25348.3	13500.5	0.5326	9.5687	2757.68	58.6904	0.02128
12.0274	25453.6	13508.4	0.53071	9.66097	2769.78	60.7093	0.02192
12.1188	25567.7	13506.4	0.52826	9.75427	2781.32	58.3277	0.02097
12.2137	25669.4	13512.8	0.52642	9.84628	2791.89	60.8356	0.02179
12.3036	25782.3	13517.8	0.52431	9.93845	2803.38	54.1972	0.01933
12.3987	25884.3	13522.4	0.52242	10.0323	2813.45	58.9916	0.02097
12.4929	25983.5	13538.1	0.52103	10.1226	2823.34	54.628	0.01935
12.5856	26086.6	13529.5	0.51864	10.2145	2833.52	58.519	0.02065
12.6772	26187.5	13531	0.5167	10.3073	2843.5	56.7248	0.01995
12.77	26295.7	13517.8	0.51407	10.4	2852.54	64.8615	0.02274
12.8621	26363.2	13545	0.51378	10.494	2860.57	56.3272	0.01969
12.9549	26472	13531	0.51114	10.5848	2870.5	54.1584	0.01887
13.0469	26557.3	13533	0.50958	10.6775	2878.6	58.8623	0.02045
13.1407	26645.2	13531.1	0.50782	10.7702	2888.26	61.8876	0.02143
13.2318	26723.1	13529.5	0.50629	10.8633	2896.98	66.7967	0.02306
13.3262	26813.9	13539.5	0.50494	10.9571	2903.99	58.9707	0.02031
13.4178	26894.8	13529.3	0.50305	11.0494	2912.36	59.6072	0.02047
13.5108	26979.9	13523.6	0.50125	11.142	2921.39	58.6292	0.02007
13.6016	27056.2	13528.1	0.5	11.2342	2929.51	60.5031	0.02065
13.6952	27116	13545.1	0.49953	11.3278	2938.35	54.5324	0.01856
13.7877	27229.8	13509.3	0.49612	11.4193	2946.54	60.4066	0.0205
13.8794	27271.4	13530.1	0.49613	11.5111	2953.98	60.325	0.02042
13.9712	27351.9	13542.5	0.49512	11.6032	2962.07	64.156	0.02166
14.0637	27409.6	13537.5	0.4939	11.6958	2968.84	59.4858	0.02004
14.1559	27483.6	13534.7	0.49246	11.7888	2976.43	61.008	0.0205
14.2474	27567.3	13519.8	0.49043	11.8807	2983.44	57.8374	0.01939
14.3417	27646.8	13524.8	0.4892	11.9727	2990.56	59.7368	0.01998
14.4375	27708.5	13520	0.48794	12.0646	2997.23	58.1833	0.01941
14.5303	27796.7	13500.2	0.48568	12.1595	3004.82	57.3269	0.01908
14.6207	27840.9	13524.5	0.48578	12.2498	3010.75	58.457	0.01942
14.7129	27845.7	13561.3	0.48701	12.3417	3016.91	60.2383	0.01997
14.805	27913	13546	0.48529	12.4366	3023.84	61.1408	0.02022
14.8974	28012.9	13520.7	0.48266	12.5291	3029.95	53.429	0.01763
14.9908	28041.7	13530.6	0.48252	12.6205	3036.82	60.8516	0.02004
15.0841	28103.7	13526.8	0.48132	12.7126	3045.31	53.6319	0.01761
15.1748	28164.2	13519.4	0.48002	12.806	3048.79	60.4106	0.01981
15.2682	28230.9	13509.8	0.47855	12.8989	3055.11	62.8095	0.02056
15.3598	28281.6	13507.1	0.47759	12.989	3060.95	60.4142	0.01974
15.4549	28341.8	13495.4	0.47617	13.081	3067.37	64.7551	0.02111
15.5445	28363.4	13510.9	0.47635	13.1748	3073.66	59.5564	0.01938
15.6394	28390.7	13530.2	0.47657	13.2678	3077.76	72.8371	0.02367
15.7295	28461.8	13503.7	0.47445	13.3576	3083.15	61.4649	0.01994
15.8238	28482.5	13516.9	0.47457	13.4496	3089.18	60.5087	0.01959
15.9164	28545.1	13509	0.47325	13.5428	3094.39	58.6565	0.01896
16.0082	28586.3	13520	0.47295	13.6374	3100.51	59.6784	0.01925
16.101	28607.7	13514.3	0.4724	13.7273	3104.57	57.7093	0.01859
16.1928	28651.8	13516.8	0.47176	13.8221	3110.1	59.4207	0.01911
16.2855	28708.9	13508.3	0.47053	13.9123	3115.11	57.9764	0.01861
16.3768	28757.4	13510.2	0.4698	14.0066	3121.3	58.7885	0.01883
16.4688	28785.7	13505.9	0.46919	14.0986	3125.5	59.489	0.01903
16.5611	28846.6	13499.8	0.46799	14.1892	3130.58	58.2013	0.01859
16.6529	28866.6	13501.1	0.46771	14.2826	3134.95	50.3605	0.01606
16.7468	28908.6	13497.5	0.4669	14.3758	3140.36	56.4196	0.01797
16.84	28927.8	13503	0.46678	14.4681	3143.63	57.9442	0.01843
16.9327	28962.8	13498.6	0.46607	14.5586	3149.45	57.8747	0.01838
17.0237	29009.2	13495	0.4652	14.6496	3154.02	59.0936	0.01874
17.1155	29025.8	13503.9	0.46524	14.7387	3157.54	58.8999	0.01865
17.208	29051.5	13518.5	0.46533	14.8333	3163.71	56.6409	0.0179
17.2998	29079.5	13516	0.46479	14.9237	3166.63	59.1315	0.01867
17.3952	29139.5	13498.8	0.46325	15.0158	3170.84	58.1768	0.01835
17.4907	29154.1	13510.5	0.46342	15.108	3176.29	58.1347	0.0183
17.5832	29189.5	13500.9	0.46253	15.2009	3181.95	56.5264	0.01776
17.6735	29223.6	13482.2	0.46135	15.2951	3185.6	47.1464	0.0148
17.766	29241	13502.1	0.46175	15.3872	3189.24	59.6171	0.01869
17.8583	29274.1	13509.6	0.46148	15.4779	3191.37	64.0993	0.02009
17.9505	29271.8	13505	0.46137	15.5722	3195.89	56.1752	0.01758
18.0438	29325.1	13502.3	0.46044	15.663	3199.92	58.155	0.01817
18.137	29363.1	13488.6	0.45937	15.7553	3203.76	59.3574	0.01853
18.2275	29384.5	13494.3	0.45923	15.8484	3207.66	62.3735	0.01945
18.3212	29405	13490	0.45876	15.9396	3210.69	59.9401	0.01867
18.4122	29410.9	13502.9	0.45911	16.0318	3214.39	60.55	0.01884
18.505	29446.2	13497.1	0.45836	16.1259	3217.81	60.9202	0.01893
18.5972	29466	13505	0.45833	16.2168	3220.46	60.5135	0.01879
18.6892	29500.9	13503.4	0.45773	16.3111	3223.95	60.7125	0.01883
18.7822	29518.5	13507.5	0.4576	16.4008	3227.11	57.1269	0.0177
18.8733	29516.4	13523.5	0.45817	16.4917	3230.84	57.7936	0.01789
18.9658	29571.1	13503.1	0.45663	16.5866	3235.41	61.7728	0.01909
19.0597	29564.7	13516.8	0.45719	16.6808	3238.93	57.042	0.01761
19.1528	29596.4	13507.3	0.45638	16.7703	3240.64	60.9565	0.01881
19.243	29623.3	13509.7	0.45605	16.8655	3245.27	58.874	0.01814
19.3372	29655.8	13509	0.45553	16.958	3247.69	63.7119	0.01962
19.4293	29656	13517.1	0.4558	17.0485	3250.3	55.7986	0.01717
19.5198	29660.2	13506.9	0.45539	17.1405	3253.12	60.3522	0.01855
19.612	29688.3	13511.3	0.4551	17.2352	3257.24	57.76	0.01773
19.7038	29698.8	13513.2	0.45501	17.326	3260.63	61.2477	0.01878
19.7963	29750.9	13494.1	0.45357	17.4177	3264.38	59.1245	0.01811
19.8902	29752.5	13489.9	0.4534	17.5123	3267.47	58.4344	0.01788
19.9828	29768.2	13501.3	0.45355	17.6042	3270.5	61.3887	0.01877
20.0735	29789	13492.2	0.45293	17.6953	3272.64	57.7635	0.01765
20.1655	29815.8	13490.9	0.45248	17.7885	3275.32	59.1858	0.01807
20.2573	29820.1	13516.1	0.45326	17.8805	3277.94	57.9201	0.01767
20.3518	29849.8	13503.2	0.45237	17.9748	3280.08	60.1526	0.01834
20.4425	29861.9	13509.1	0.45238	18.066	3283.64	60.9239	0.01855
20.5372	29866.7	13501.5	0.45206	18.16	3286.07	58.2843	0.01774
20.629	29882.1	13514.1	0.45225	18.2503	3289.08	63.6241	0.01934
20.7197	29908.7	13513.7	0.45183	18.3445	3290.46	60.6308	0.01843
20.812	29918.3	13515.8	0.45176	18.4365	3293.45	55.972	0.017
20.907	29929.3	13505.4	0.45124	18.5278	3294.9	60.6374	0.0184
21.002	29951.8	13516.8	0.45129	18.6198	3299.35	55.1965	0.01673
21.0952	29964.8	13509.8	0.45086	18.7118	3300.6	59.4961	0.01803
21.1857	29982.1	13517.7	0.45086	18.804	3303.33	60.4129	0.01829
21.278	29983.4	13517.9	0.45085	18.899	3307.04	61.395	0.01856
21.3705	29997.2	13515	0.45054	18.9942	3308.83	62.4505	0.01887
21.4647	30008.9	13512.2	0.45027	19.0863	3311.96	56.4216	0.01704
21.5553	30009.6	13532	0.45092	19.1798	3314.6	57.1629	0.01725
21.6502	30044.1	13526.1	0.45021	19.2708	3315.61	61.1082	0.01843
21.7405	30041.6	13524.4	0.45019	19.362	3319.26	59.7037	0.01799
21.8323	30077.1	13527.3	0.44976	19.4575	3322.02	63.1854	0.01902
21.9263	30094.2	13509.4	0.4489	19.549	3323.89	59.4337	0.01788
22.0175	30095.9	13526.5	0.44945	19.6415	3326.24	59.2629	0.01782
22.1115	30098.9	13525.9	0.44938	19.7332	3329.55	58.6839	0.01763
22.2018	30123	13528.4	0.44911	19.8252	3330.3	63.4388	0.01905
22.2957	30151.2	13524.8	0.44856	19.9168	3333.64	59.3592	0.01781
22.3868	30165	13532.3	0.44861	20.01	3337.77	63.048	0.01889
22.479	30171.9	13532.6	0.44852	20.1027	3338.08	54.9034	0.01645
22.5735	30174.9	13530.7	0.44841	20.1963	3341.12	61.0385	0.01827
22.6652	30203.6	13504.7	0.44712	20.2878	3341.03	56.6285	0.01695
22.758	30207.8	13528.7	0.44786	20.3795	3344.58	57.5835	0.01722
22.8482	30219.2	13529.2	0.4477	20.473	3346.24	60.3437	0.01803
22.9432	30225.9	13528	0.44756	20.5635	3348.77	59.446	0.01775
23.0328	30243.3	13535	0.44754	20.6583	3350.28	61.7992	0.01845
23.1277	30240.4	13536.9	0.44765	20.7485	3352.77	59.4066	0.01772
23.2198	30253.5	13542.2	0.44763	20.841	3354.94	59.5355	0.01775
23.3123	30269.4	13535.8	0.44718	20.9355	3357.37	57.7528	0.0172
23.4025	30280.3	13523	0.44659	21.0278	3360.96	57.2788	0.01704
23.4965	30279.6	13552	0.44756	21.1205	3362.3	62.1196	0.01848
23.5895	30301.2	13530.5	0.44653	21.2107	3363.25	59.8821	0.0178
23.6815	30302.5	13551.9	0.44722	21.3048	3365.32	58.2244	0.0173
23.774	30315.3	13549.2	0.44694	21.3967	3367.38	59.9705	0.01781
23.867	30340.3	13538.8	0.44623	21.4893	3370.72	61.3898	0.01821
23.9573	30327.8	13567.6	0.44737	21.5818	3372.67	59.0398	0.01751
24.0495	30349	13546.7	0.44636	21.6735	3374.38	57.8001	0.01713
24.1428	30338.1	13566.5	0.44718	21.7665	3376.68	60.0821	0.01779
24.2358	30356.7	13556.6	0.44658	21.86	3378.28	60.269	0.01784
24.3273	30385.7	13543.3	0.44571	21.9518	3379.86	58.3416	0.01726
24.4207	30376.5	13562.6	0.44648	22.0427	3382.98	61.8535	0.01828
24.5127	30405.7	13543.6	0.44543	22.1347	3384	59.3053	0.01753
24.6033	30406.4	13554.2	0.44577	22.2293	3384.86	58.94	0.01741
24.6975	30392.6	13574.4	0.44664	22.3193	3387.47	57.3659	0.01693
24.7902	30431.7	13560.2	0.4456	22.4122	3389.8	62.0389	0.0183
24.8803	30434.9	13562.1	0.44561	22.5025	3392.52	58.4231	0.01722
24.9723	30436.4	13565.2	0.44569	22.5945	3393.84	60.6461	0.01787
25.0665	30458.4	13557.3	0.44511	22.6845	3396.68	55.0348	0.0162
25.1588	30471	13560.6	0.44503	22.7778	3397.66	58.9698	0.01736
25.2497	30483.5	13558.7	0.44479	22.8693	3401.31	60.6338	0.01783
25.3438	30468.4	13575.2	0.44555	22.963	3402.18	60.4458	0.01777
25.4347	30488.1	13578.4	0.44537	23.054	3403.51	59.2143	0.0174
25.529	30490.5	13575.9	0.44525	23.146	3405.05	56.507	0.0166
25.6193	30498.2	13602.8	0.44602	23.24	3406.01	62.3255	0.0183
25.7128	30505.3	13577.6	0.44509	23.3303	3408.21	61.3669	0.01801
25.806	30561.9	13554.6	0.44351	23.4243	3410	59.7578	0.01752
25.9022	30535.4	13590.7	0.44508	23.515	3412.21	58.6076	0.01718
25.9928	30552.7	13596.9	0.44503	23.6088	3414.2	60.9447	0.01785
26.085	30559.9	13574.3	0.44419	23.7005	3414.58	58.5495	0.01715
26.1773	30573.9	13584.9	0.44433	23.7932	3417.92	58.1556	0.01701
26.2688	30568.4	13584.1	0.44438	23.8853	3418.75	60.1228	0.01759
26.364	30571.5	13597.2	0.44477	23.9777	3420.12	62.3437	0.01823
26.4545	30589.8	13591.5	0.44431	24.0707	3421.93	59.6021	0.01742
26.5462	30596.6	13601	0.44453	24.1632	3422.91	55.3491	0.01617
26.6408	30626.9	13570.3	0.44309	24.2547	3425.47	65.3003	0.01906
26.7323	30613.4	13595.3	0.44409	24.348	3427.74	60.8407	0.01775
26.8258	30613.2	13598	0.44419	24.4397	3428.57	57.3204	0.01672
26.9198	30648.6	13584.2	0.44322	24.5333	3430.05	57.3905	0.01673
27.0125	30629.6	13607	0.44425	24.6253	3432.43	61.545	0.01793
27.104	30641.2	13599.7	0.44384	24.7173	3434.87	60.569	0.01763
27.1973	30649.5	13585.1	0.44324	24.8118	3435.92	60.3658	0.01757
27.2905	30656	13609.2	0.44393	24.903	3436.85	61.4894	0.01789
27.3822	30679.6	13591	0.443	24.9947	3438.26	58.6051	0.01705
27.4762	30673.6	13609.7	0.4437	25.0868	3438.17	59.1822	0.01721
27.5668	30674.8	13616.5	0.4439	25.1813	3441.03	56.8664	0.01653
27.6588	30677	13623.6	0.4441	25.278	3441.79	58.5093	0.017
27.7527	30672.6	13632.6	0.44445	25.3697	3444.18	64.1673	0.01863
27.8432	30711.5	13602.4	0.44291	25.4625	3444.76	59.5414	0.01728
27.9372	30725	13603.6	0.44275	25.5555	3446.21	57.7116	0.01675
28.0278	30719.4	13600.4	0.44273	25.6495	3445.94	66.0574	0.01917
28.1203	30716	13616.1	0.44329	25.7422	3448.69	57.7698	0.01675
28.2132	30733.1	13601.7	0.44258	25.8347	3449.05	61.344	0.01779
28.3052	30727.6	13621.2	0.44329	25.927	3450.37	56.6125	0.01641
28.399	30741.6	13610.1	0.44272	26.0207	3452.63	54.8237	0.01588
28.4903	30750.2	13613	0.4427	26.1112	3454.08	64.4422	0.01866
28.5823	30730.1	13635.7	0.44373	26.2047	3453.59	56.0905	0.01624
28.6755	30757	13608.4	0.44245	26.298	3454.96	60.8858	0.01762
28.7678	30734.7	13637.8	0.44373	26.3915	3458.86	63.6602	0.01841
28.862	30770.5	13619.6	0.44262	26.484	3458.03	60.4695	0.01749
28.9522	30770.9	13652.7	0.44369	26.5735	3459.02	62.4543	0.01806
29.0458	30784.9	13610.9	0.44213	26.6677	3461.49	57.6414	0.01665
29.137	30802.4	13615.2	0.44202	26.7588	3463.99	56.8413	0.01641
29.2292	30792.7	13633.1	0.44274	26.8505	3463.91	57.8997	0.01672
29.3228	30803.5	13627.1	0.44239	26.9442	3465.43	61.4472	0.01773
29.4157	30811.1	13625	0.44221	27.0368	3467.91	56.9873	0.01643
29.5073	30806.6	13637.5	0.44268	27.1295	3468.78	59.8912	0.01727
29.6002	30813.5	13629.2	0.44231	27.2238	3470.66	59.6661	0.01719
29.6912	30818.8	13624.3	0.44208	27.3168	3471.67	59.2874	0.01708
29.7847	30815.4	13645	0.4428	27.4105	3473.4	59.3831	0.0171
29.8772	30837.3	13633.2	0.4421	27.502	3474.02	60.0398	0.01728
29.9698	30843	13630.8	0.44194	27.5938	3476.7	61.0618	0.01756
30.0612	30858.7	13642	0.44208	27.688	3477.51	58.3402	0.01678
30.152	30863.2	13635	0.44179	27.7788	3477.78	59.1486	0.01701
30.2462	30855.8	13652.3	0.44245	27.8715	3479.45	59.797	0.01719
30.3388	30851.6	13660.2	0.44277	27.965	3480.49	58.3385	0.01676
30.4317	30882.3	13651.7	0.44206	28.056	3481.97	61.8296	0.01776
30.522	30880.1	13662.1	0.44242	28.1485	3483.39	58.8258	0.01689
30.6137	30872.4	13653.9	0.44227	28.2412	3484.34	61.6858	0.0177
30.7082	30877.7	13664.2	0.44253	28.3328	3485.52	63.4433	0.0182
30.8	30893.8	13652.5	0.44192	28.4253	3486.58	60.4	0.01732
30.8907	30920.2	13653.5	0.44157	28.5172	3488.94	61.3639	0.01759
30.9857	30930.2	13648.3	0.44126	28.6093	3490.33	63.7923	0.01828
31.0767	30910.2	13649.6	0.44159	28.7018	3490.47	56.1733	0.01609
31.1698	30897.3	13670.1	0.44244	28.7958	3491.66	62.1299	0.01779
31.26	30914.2	13675	0.44235	28.8885	3491.41	63.2326	0.01811
31.3525	30944.6	13652.5	0.44119	28.9813	3492.89	63.3482	0.01814
31.4452	30934.7	13657.3	0.44149	29.0715	3494.24	57.4303	0.01644
31.5392	30957.1	13646.9	0.44083	29.1637	3495.46	56.6115	0.0162
31.6297	30970.4	13646.4	0.44063	29.2562	3495.93	62.0465	0.01775
31.724	30953.4	13668.4	0.44158	29.348	3497.91	62.7139	0.01793
31.814	30956.9	13666.8	0.44148	29.4418	3499.29	61.6839	0.01763
31.907	30975.6	13667.6	0.44124	29.5352	3498.1	58.1397	0.01662
32.0002	30949.8	13688.6	0.44228	29.6275	3498.9	54.8764	0.01568
32.0905	30949.5	13684.8	0.44217	29.7195	3499.35	58.0459	0.01659
32.1843	30958.8	13674.8	0.44171	29.8113	3500.1	56.9717	0.01628
32.2763	30975.4	13660.2	0.441	29.903	3501.35	63.1494	0.01804
32.3682	30977.4	13653.4	0.44075	29.997	3501.89	60.6483	0.01732
32.4593	30994	13653.5	0.44052	30.0888	3502.66	62.4124	0.01782
32.5523	31001.2	13642.3	0.44006	30.179	3502.8	62.0636	0.01772
32.6455	30988.3	13665.7	0.441	30.2693	3503.79	63.8293	0.01822
32.7378	30992.2	13670.8	0.4411	30.3595	3504.45	63.6385	0.01816
32.8313	30981.5	13671.4	0.44128	30.4518	3505.35	59.582	0.017
32.9212	31021.4	13653.2	0.44012	30.5457	3509.17	60.1404	0.01714
33.0158	31002.1	13675.4	0.44111	30.6385	3506.05	59.5748	0.01699
33.1073	31018.1	13650.7	0.44009	30.7337	3506.49	65.3645	0.01864
33.2	31010.6	13662.4	0.44057	30.8267	3507.35	54.1479	0.01544
33.2932	30916.9	13755.7	0.44493	30.9197	3507.6	56.2311	0.01603
33.3858	31010.9	13669.5	0.4408	31.012	3509.56	45.7566	0.01304
33.4778	31014.7	13687.8	0.44133	31.108	3508.35	60.5627	0.01726
33.5705	31033.5	13672.4	0.44057	31.2005	3511.18	60.5304	0.01724
33.662	31047.9	13662	0.44003	31.2913	3513.1	58.7188	0.01671
33.7532	31028.7	13672.7	0.44065	31.3838	3511.55	57.8301	0.01647
33.8452	31010.1	13682.4	0.44122	31.4787	3512.02	60.5106	0.01723
33.94	31036.6	13672.3	0.44052	31.5717	3513.37	60.7617	0.01729
34.0303	31021.3	13674.4	0.44081	31.663	3513.59	59.6924	0.01699
34.1228	31036.3	13658.3	0.44007	31.756	3515.25	57.4232	0.01634
34.2167	31034.5	13666.8	0.44038	31.848	3516.02	55.9915	0.01592
34.3092	31052	13652.4	0.43966	31.9398	3517.15	61.2526	0.01742
34.399	31044.4	13676	0.44053	32.0305	3516.54	58.9944	0.01678
34.4942	31045.5	13670.6	0.44034	32.1243	3520.63	63.3684	0.018
34.5848	31043	13676.4	0.44056	32.2162	3521.58	55.2363	0.01569
34.6783	31047.3	13675.5	0.44048	32.3095	3522.32	57.0046	0.01618
34.7692	31039.6	13684.6	0.44087	32.3997	3521.84	63.1112	0.01792
34.8625	31090.2	13670.9	0.43972	32.4925	3523.62	56.3746	0.016
34.9542	31064.1	13674.4	0.4402	32.5843	3523.59	63.5328	0.01803
35.0475	31062.8	13676.7	0.44029	32.6793	3525.22	63.7886	0.01809
35.1403	31072.7	13672.5	0.44002	32.7702	3526.12	64.7029	0.01835
35.233	31076.4	13684.8	0.44036	32.864	3526.9	59.9172	0.01699
35.3242	31080.5	13679.5	0.44013	32.954	3528.69	57.9842	0.01643
35.4178	31085	13689.9	0.4404	33.047	3529.08	57.4827	0.01629
35.5098	31079.8	13690.8	0.44051	33.1415	3529.07	62.9606	0.01784
35.6022	31079	13689.3	0.44047	33.2352	3529.61	58.1745	0.01648
35.6933	31100.2	13678.4	0.43982	33.329	3530.86	52.1058	0.01476
35.7863	31110.3	13678.9	0.43969	33.4202	3531.91	65.5331	0.01855
35.8772	31109.2	13678.2	0.43968	33.5133	3533.01	57.7169	0.01634
35.9708	31111.3	13693.1	0.44013	33.6073	3533.96	60.0372	0.01699
36.0622	31120.5	13670.7	0.43928	33.6978	3533.95	60.1877	0.01703
36.1542	31100.7	13696.5	0.44039	33.7897	3534.98	60.8724	0.01722
36.2467	31104.5	13681.9	0.43987	33.8822	3537.33	53.9215	0.01524
36.3387	31120.3	13680.3	0.4396	33.9743	3537.87	51.2051	0.01447
36.431	31113.4	13694.3	0.44014	34.0667	3537.17	50.2396	0.0142
36.5243	31117.2	13690.7	0.43997	34.1613	3539.56	49.4269	0.01396
36.616	31121.7	13694	0.44001	34.2512	3538.39	57.3403	0.01621
36.7103	31134.8	13685.7	0.43956	34.3435	3538.97	62.4665	0.01765
36.8005	31139.2	13681.6	0.43937	34.438	3539.75	58.1158	0.01642
36.8942	31140.8	13691.5	0.43966	34.5282	3538.97	56.2581	0.0159
36.9862	31137.5	13693.4	0.43977	34.623	3542.22	59.2316	0.01672
37.0795	31143.7	13698.4	0.43985	34.7172	3541.61	61.056	0.01724
37.1705	31137.2	13711.1	0.44035	34.81	3542.44	59.1396	0.01669
37.2622	31152.6	13693.6	0.43956	34.9043	3545.29	57.9934	0.01636
37.357	31140.5	13696.9	0.43984	34.995	3545.71	54.7386	0.01544
37.4467	31157.1	13695.9	0.43958	35.0873	3546.45	63.2668	0.01784
37.5418	31164.6	13698.3	0.43955	35.1808	3546.8	61.0958	0.01723
37.6337	31167.3	13695.6	0.43942	35.2737	3547.67	62.153	0.01752
37.7287	31148.6	13711.8	0.44021	35.3647	3548.06	61.4999	0.01733
37.8213	31171.7	13697.6	0.43942	35.4575	3548.78	58.2552	0.01642
37.9138	31159.6	13724	0.44044	35.5502	3549.11	58.3897	0.01645
38.0083	31183.3	13701.3	0.43938	35.6418	3550.68	58.3027	0.01642
38.1	31170.1	13710	0.43984	35.7337	3551.58	59.9163	0.01687
38.1935	31200.8	13703.1	0.43919	35.8262	3552.29	59.1136	0.01664
38.2887	31179.4	13720.2	0.44004	35.9187	3553.15	61.2372	0.01723
38.3795	31210.8	13694.5	0.43877	36.0107	3554.12	57.3991	0.01615
38.4707	31188.6	13709	0.43955	36.1032	3554.78	58.4509	0.01644
38.5662	31194.5	13701.9	0.43924	36.1953	3557.13	62.9103	0.01769
38.6582	31203.1	13713.9	0.4395	36.2875	3557.66	58.1236	0.01634
38.7515	31190.9	13732.8	0.44028	36.3798	3557.82	60.8819	0.01711
38.842	31202.4	13709	0.43936	36.4717	3559.37	62.5139	0.01756
38.9352	31214.8	13709.3	0.43919	36.5645	3558.8	59.9074	0.01683
39.0285	31200.8	13722	0.4398	36.6558	3559.17	60.4517	0.01698
39.1187	31211.7	13707.6	0.43918	36.748	3560	60.4814	0.01699
39.2115	31239.3	13715.7	0.43905	36.8397	3560.61	59.9404	0.01683
39.306	31231.1	13713	0.43908	36.9337	3560.12	59.65	0.01675
39.3962	31235.7	13719.1	0.43921	37.025	3562.26	58.5855	0.01645
39.4885	31221.3	13727.4	0.43968	37.1185	3561.82	61.0686	0.01715
39.5822	31235.2	13724.2	0.43938	37.2103	3562.84	61.199	0.01718
39.6735	31255	13709.1	0.43862	37.3047	3565.11	59.331	0.01664
39.7663	31236.8	13748.2	0.44013	37.3952	3565.55	60.7744	0.01704
39.8583	31250.7	13723.5	0.43914	37.4868	3566.32	58.8151	0.01649
39.9518	31266.5	13713.2	0.43859	37.5795	3565.28	59.3519	0.01665
40.0435	31238.5	13735.7	0.43971	37.6722	3566.89	61.0093	0.0171
40.1367	31259.1	13717.3	0.43883	37.7657	3568.38	59.2663	0.01661
40.2293	31271	13726.1	0.43894	37.857	3568.26	58.2646	0.01633
40.3218	31276.5	13721	0.4387	37.9515	3567.87	63.0967	0.01768
40.4138	31283.6	13727.6	0.43881	38.0423	3572.42	60.7545	0.01701
40.5063	31277.5	13745.8	0.43948	38.132	3570.66	60.382	0.01691
40.5975	31269.9	13744	0.43953	38.2253	3570.41	58.5392	0.0164
40.6888	31284.3	13751.6	0.43957	38.3197	3572.47	61.0772	0.0171
40.7817	31268.1	13748.5	0.4397	38.4112	3572.27	57.8311	0.01619
40.8758	31301	13734.5	0.43879	38.5055	3574.27	58.4327	0.01635
40.9657	31293.4	13731.6	0.4388	38.5962	3574.13	59.6938	0.0167
41.0603	31308.8	13735.4	0.43871	38.689	3575.58	60.7873	0.017
41.1525	31318.9	13736.8	0.43861	38.7813	3577.59	59.301	0.01658
41.2448	31316.4	13758.6	0.43934	38.875	3575.99	63.7947	0.01784
41.337	31332.9	13737.7	0.43844	38.9662	3577.22	60.2326	0.01684
41.4295	31305	13768	0.4398	39.0602	3577.94	58.9124	0.01647
41.5218	31326.3	13763.1	0.43935	39.1533	3578.94	57.4908	0.01606
41.6123	31327.1	13749.8	0.43891	39.2488	3577.23	59.9415	0.01676
41.7053	31329.3	13745.6	0.43875	39.3415	3579.18	60.7957	0.01699
41.7987	31316.1	13760.9	0.43942	39.4345	3579.56	58.7005	0.0164
41.8908	31332.9	13752.9	0.43893	39.524	3580.19	60.4948	0.0169
41.9838	31328.9	13770.6	0.43955	39.6185	3579.39	59.8956	0.01673
42.076	31328.8	13738.7	0.43853	39.71	3580.33	59.3088	0.01657
42.1668	31356.7	13745	0.43834	39.8035	3580.07	59.9358	0.01674
42.2605	31314.9	13760.8	0.43943	39.8957	3581.46	61.8758	0.01728
42.353	31322.3	13762.8	0.43939	39.9918	3582.04	57.5588	0.01607
42.4443	31331.6	13756.8	0.43907	40.0818	3582.21	59.2305	0.01653
42.536	31351.6	13741	0.43829	40.1755	3583.52	57.2851	0.01599
42.6293	31360.2	13745.1	0.4383	40.269	3584.72	61.4637	0.01715
42.7217	31361.9	13762.7	0.43883	40.36	3583.92	57.3172	0.01599
42.8128	31365.9	13749.4	0.43835	40.454	3586.12	60.3101	0.01682
42.9058	31347.6	13766.4	0.43915	40.5508	3587.97	61.7324	0.01721
43.0003	31352.3	13779.6	0.43951	40.643	3586.5	58.4442	0.0163
43.0922	31368.1	13763.3	0.43877	40.7353	3587.76	60.2358	0.01679
43.1842	31378.6	13766.5	0.43872	40.8273	3588.37	59.9813	0.01672
43.2767	31364	13774.3	0.43918	40.9205	3588.37	59.4471	0.01657
43.3695	31371.7	13777.5	0.43917	41.0107	3589.71	60.4796	0.01685
43.462	31384.8	13770.8	0.43877	41.104	3591.73	60.2262	0.01677
43.552	31389.5	13763.8	0.43849	41.198	3590.69	58.0351	0.01616
43.6462	31400.4	13747.7	0.43782	41.2943	3591.65	59.2455	0.0165
43.7368	31379.8	13768.5	0.43877	41.3845	3592.21	58.479	0.01628
43.8295	31385.9	13767.1	0.43864	41.4758	3591.43	61.4742	0.01712
43.921	31387.4	13773.5	0.43882	41.5692	3592.8	60.669	0.01689
44.0155	31386.4	13758.7	0.43837	41.661	3594.82	61.1761	0.01702
44.1057	31385.3	13777.8	0.43899	41.7538	3596.16	61.2955	0.01704
44.1982	31392.1	13767.2	0.43856	41.8455	3595.27	61.4188	0.01708
44.2908	31378	13766.9	0.43874	41.9387	3594.1	62.8363	0.01748
44.3843	31403	13745.5	0.43771	42.0317	3596.7	60.4265	0.0168
44.475	31392.8	13752.2	0.43807	42.1255	3596.3	58.0919	0.01615
44.5673	31404.3	13745.9	0.43771	42.2178	3596.7	61.1928	0.01701
44.6598	31377.7	13764.8	0.43868	42.3083	3596.71	62.2289	0.0173
44.7525	31395.7	13759.7	0.43827	42.402	3597.22	60.0995	0.01671
44.8442	31372.9	13755.1	0.43844	42.4932	3600	58.5714	0.01627
44.9367	31388.7	13741.2	0.43778	42.5845	3600.09	63.352	0.0176
45.0318	31394.8	13754.9	0.43812	42.6773	3600.3	58.8779	0.01635
45.1247	31380.5	13758.3	0.43843	42.7705	3600.07	61.7629	0.01716
45.2155	31375.5	13760.4	0.43857	42.864	3599.96	60.5982	0.01683
45.3072	31387.5	13754.5	0.43822	42.956	3600.32	63.7463	0.01771
45.4008	31372.9	13729.5	0.43762	43.0472	3601.49	62.5678	0.01737
45.4935	31384.5	13762	0.4385	43.1388	3601.62	60.5959	0.01682
45.5835	31385.2	13751.6	0.43816	43.2328	3602.76	60.3777	0.01676
45.6775	31377	13754.7	0.43837	43.3247	3602.82	57.6713	0.01601
45.77	31391.9	13739.2	0.43767	43.4148	3605.98	60.4858	0.01677
45.861	31383.7	13745.4	0.43798	43.5077	3604.72	59.7323	0.01657
45.9545	31391.4	13755.4	0.43819	43.5997	3603.54	57.0582	0.01583
46.0448	31391.4	13729.7	0.43737	43.6938	3604.92	58.9599	0.01636
46.1377	31412.1	13742.2	0.43748	43.7848	3605.96	59.0546	0.01638
46.2313	31374.5	13757.3	0.43849	43.8787	3606.11	61.3716	0.01702
46.3218	31377.4	13764.2	0.43867	43.9708	3605.76	64.3938	0.01786
46.4165	31361.1	13759.4	0.43874	44.0615	3607.72	61.1635	0.01695
46.5072	31383.6	13750.8	0.43815	44.1557	3606.28	62.9074	0.01744
46.6013	31394.5	13739.3	0.43763	44.2498	3608.6	61.3512	0.017
46.6918	31388.8	13739.1	0.43771	44.3443	3609.16	59.9679	0.01662
46.7858	31399.6	13748.5	0.43785	44.4372	3608.42	58.4603	0.0162
46.8773	31402.6	13751.1	0.43789	44.5277	3610.56	59.1163	0.01637
46.97	31387.1	13760	0.4384	44.6192	3610.68	58.3443	0.01616
47.059	31410.2	13738.4	0.43739	44.7145	3610.16	62.047	0.01719
47.1512	31388.8	13758.3	0.43832	44.8048	3611.72	61.6937	0.01708
47.242	31380.4	13771.8	0.43887	44.8967	3612.21	59.4293	0.01645
47.3338	31402.6	13754.4	0.438	44.9883	3612.72	62.011	0.01716
47.4263	31406.2	13745	0.43765	45.0817	3612.61	62.4097	0.01728
47.5187	31404.9	13752.7	0.43792	45.1758	3612.81	58.8884	0.0163
47.6128	31406.7	13752.5	0.43788	45.2658	3612.89	61.0877	0.01691
47.7052	31430.2	13740.3	0.43717	45.3578	3613.72	61.7392	0.01708
47.7955	31403.8	13763.2	0.43827	45.4528	3617.81	59.5703	0.01647
47.89	31419.8	13784	0.43871	45.5427	3615.36	62.3265	0.01724
47.9858	31425.4	13774.7	0.43833	45.6347	3617.98	60.1644	0.01663
48.0788	31433	13758.3	0.4377	45.728	3616.66	55.405	0.01532
48.1717	31429	13771.4	0.43817	45.822	3618.24	54.9055	0.01517
48.2655	31459.2	13772.8	0.4378	45.9122	3617.85	59.0338	0.01632
48.357	31463.2	13799.4	0.43859	46.0063	3618.29	56.7037	0.01567
48.4505	31451.9	13775.7	0.43799	46.0985	3617.59	61.602	0.01703
48.5442	31443.9	13793.4	0.43867	46.1913	3617.49	57.9612	0.01602
48.635	31465.9	13776.9	0.43783	46.282	3619.45	56.355	0.01557
48.7267	31461.3	13791	0.43835	46.3742	3620.16	59.7826	0.01651
48.8185	31450.2	13785.1	0.43832	46.4675	3621.42	58.2471	0.01608
48.9115	31458.6	13805.7	0.43885	46.5588	3619.45	61.8237	0.01708
49.0037	31457.5	13806.2	0.43888	46.6525	3617.27	62.249	0.01721
49.0978	31493	13778.1	0.4375	46.7438	3618.23	59.413	0.01642
49.191	31477.6	13785.6	0.43795	46.837	3618.66	60.3736	0.01668
49.2822	31517.4	13758.2	0.43653	46.931	3620.58	66.2938	0.01831
49.3737	31499.7	13786.1	0.43766	47.0225	3620.25	58.1796	0.01607
49.4673	31515.8	13783.1	0.43734	47.113	3621.14	57.8588	0.01598
49.5603	31508.6	13784.4	0.43748	47.2053	3620.5	56.2001	0.01552
49.6502	31515.8	13774.4	0.43706	47.2983	3620.95	60.3286	0.01666
49.7447	31496.1	13798.3	0.4381	47.3897	3619.76	59.1082	0.01633
49.8365	31495.6	13788.2	0.43778	47.4842	3620.67	59.8586	0.01653
49.9278	31509.6	13778.6	0.43728	47.5755	3621.17	60.1479	0.01661
50.02	31500.8	13781.6	0.4375	47.6672	3620.9	60.9695	0.01684
50.115	31504.9	13777	0.4373	47.7595	3623	61.2036	0.01689
50.2062	31511.6	13780.1	0.4373	47.852	3622.06	62.9559	0.01738
50.2973	31498.1	13777	0.43739	47.9445	3625.04	60.3251	0.01664
50.3912	31503.9	13772.7	0.43717	48.0368	3623.7	59.7102	0.01648
50.4828	31478.1	13790.9	0.43811	48.1307	3625.51	61.001	0.01683
50.576	31486.1	13777.7	0.43758	48.2213	3626.6	61.8495	0.01705
50.6682	31489.9	13791	0.43795	48.3133	3625.56	63.6587	0.01756
50.7605	31510.4	13772.3	0.43707	48.4053	3625.83	62.8757	0.01734
50.8522	31491	13788.6	0.43786	48.4987	3627.22	58.4283	0.01611
50.9457	31476.5	13792.2	0.43817	48.5915	3628.05	60.7298	0.01674
51.0377	31463.7	13789.3	0.43826	48.6832	3626.24	62.1134	0.01713
51.1303	31518.2	13759.1	0.43655	48.7755	3628.02	58.1421	0.01603
51.2212	31506.7	13765.5	0.43691	48.868	3627.78	60.0285	0.01655
51.3107	31474.1	13789.7	0.43813	48.9585	3628.4	61.5077	0.01695
51.4023	31489.6	13774.1	0.43742	49.0517	3628.02	60.4188	0.01665
51.4942	31502.8	13782.9	0.43751	49.1422	3626.86	59.6835	0.01646
51.585	31484.8	13778.8	0.43763	49.2347	3628.79	61.535	0.01696
51.6777	31504	13765.8	0.43695	49.3278	3628.85	59.6254	0.01643
51.7718	31508.2	13764.7	0.43686	49.4202	3629.8	57.9212	0.01596
51.8648	31476.1	13779.8	0.43779	49.5117	3630.37	58.5131	0.01612
51.9577	31497.5	13789.6	0.4378	49.6057	3629.45	58.0032	0.01598
52.0502	31478.2	13779.3	0.43774	49.6965	3629.38	57.4286	0.01582
52.1413	31495.1	13764.1	0.43702	49.7905	3629.48	59.6889	0.01645
52.2343	31489.4	13767.2	0.4372	49.8822	3630.28	61.5429	0.01695
52.3252	31504.9	13743.3	0.43623	49.9732	3631.79	54.4502	0.01499
52.4192	31505.1	13766.6	0.43696	50.0657	3632.59	58.2689	0.01604
52.5102	31515.4	13750.9	0.43632	50.1598	3633.03	62.8022	0.01729
52.6042	31517.6	13740.3	0.43596	50.2505	3633.2	61.9073	0.01704
52.6968	31497.8	13762	0.43692	50.3427	3633.54	58.418	0.01608
52.7923	31514.4	13769.6	0.43693	50.4343	3631.85	62.4901	0.01721
52.883	31510.6	13745.8	0.43623	50.5285	3632.1	65.7683	0.01811
52.9755	31504.4	13752.2	0.43652	50.6212	3632.44	55.8193	0.01537
53.0702	31477.8	13785.1	0.43793	50.7122	3633.04	59.8226	0.01647
53.1605	31489.2	13780.1	0.43761	50.8048	3633.59	58.8067	0.01618
53.2543	31510.1	13754.7	0.43652	50.8987	3634.14	59.5178	0.01638
53.3457	31486.6	13771.2	0.43737	50.9893	3633.78	59.5383	0.01638
53.4392	31480.2	13766.8	0.43732	51.0808	3634.91	60.8845	0.01675
53.5322	31520.9	13770.9	0.43688	51.173	3632.3	62.1919	0.01712
53.6238	31497.2	13772.5	0.43726	51.2667	3632.85	57.9846	0.01596
53.7163	31465	13783.8	0.43807	51.3585	3634.4	58.0614	0.01598
53.8093	31497.4	13746.2	0.43642	51.451	3632.72	63.2437	0.01741
53.9012	31496.6	13763.4	0.43698	51.5453	3634.49	61.1585	0.01683
53.9915	31505.2	13760.5	0.43677	51.6358	3634.06	59.3288	0.01633
54.0862	31482.6	13761.4	0.43711	51.7298	3634.09	61.967	0.01705
54.1782	31485.8	13758	0.43696	51.8203	3636.01	61.2621	0.01685
54.2697	31502.7	13766.5	0.437	51.9137	3634.5	59.5027	0.01637
54.3628	31494.4	13762.5	0.43698	52.0062	3636.1	60.8288	0.01673
54.456	31488.9	13773.1	0.4374	52.0968	3636.12	59.3784	0.01633
54.5465	31527	13725.2	0.43535	52.189	3637.24	58.6569	0.01613
54.641	31503	13752.6	0.43655	52.2822	3636.74	63.5585	0.01748
54.7305	31512.4	13754.5	0.43648	52.3738	3638.07	63.3581	0.01742
54.8253	31486.1	13759.1	0.43699	52.467	3635.98	65.689	0.01807
54.9158	31511.3	13742	0.4361	52.5588	3636.77	56.9279	0.01565
55.0107	31491.6	13754.6	0.43677	52.6528	3636.56	63.9044	0.01757
55.1012	31499.8	13758.4	0.43678	52.7453	3636.11	59.9636	0.01649
55.1932	31507.4	13760.3	0.43673	52.836	3637.04	56.8215	0.01562
55.2853	31501.6	13747.4	0.4364	52.9275	3636.73	58.8742	0.01619
55.3798	31490.3	13760.9	0.43699	53.0217	3636.69	63.3713	0.01743
55.4722	31524	13742	0.43592	53.1125	3637.03	61.8066	0.01699
55.5652	31500.7	13766.1	0.43701	53.2045	3636.8	61.2766	0.01685
55.657	31509	13743.4	0.43617	53.2988	3636.96	58.8472	0.01618
55.7477	31515.5	13745.1	0.43614	53.3903	3638.27	61.6834	0.01695
55.84	31515.2	13749.7	0.43629	53.4815	3635.55	63.1955	0.01738
55.9345	31517.2	13749.4	0.43625	53.5767	3639.09	57.3968	0.01577
56.0243	31511.5	13753.7	0.43647	53.6725	3638.22	54.6583	0.01502
56.1165	31508.5	13765.1	0.43687	53.7633	3637.98	58.0291	0.01595
56.2113	31521.6	13751.4	0.43625	53.8575	3637.88	59.1986	0.01627
56.3038	31503.9	13758.3	0.43672	53.9498	3636.99	67.603	0.01859
56.396	31511.4	13764.5	0.43681	54.0418	3638.72	57.9234	0.01592
56.4888	31517	13761.3	0.43663	54.1342	3639.89	53.6778	0.01475
56.5808	31516.7	13754.5	0.43642	54.2252	3641.22	56.1878	0.01543
56.6725	31528	13753.1	0.43622	54.319	3638.94	63.9155	0.01756
56.7643	31503	13773	0.4372	54.412	3640.07	58.7544	0.01614
56.8577	31532.2	13774.6	0.43684	54.5017	3640.67	60.6902	0.01667
56.948	31530.2	13775.5	0.4369	54.5948	3642.74	64.0354	0.01758
57.0432	31521	13765	0.43669	54.6883	3641.99	56.266	0.01545
57.1348	31568.9	13763	0.43597	54.7795	3642.57	61.7677	0.01696
57.2277	31559.5	13761.1	0.43604	54.8723	3642.34	61.9649	0.01701
57.32	31577.5	13784.9	0.43654	54.9635	3641.81	56.5693	0.01553
57.41	31609.8	13772.4	0.4357	55.0558	3642.15	62.0791	0.01704
57.5048	31567.7	13819.9	0.43779	55.1485	3641.67	62.0297	0.01703
57.595	31584.4	13812.9	0.43733	55.2407	3642.85	57.1332	0.01568
57.6893	31612.6	13806.4	0.43674	55.3338	3641.54	62.0976	0.01705
57.7793	31610.5	13782.6	0.43601	55.426	3642.85	60.2218	0.01653
57.8742	31605.7	13793.9	0.43644	55.5187	3642.48	60.1647	0.01652
57.9638	31616.6	13809.8	0.43679	55.6123	3643.19	63.4085	0.0174
58.0565	31622.5	13795	0.43624	55.7038	3644.54	61.8692	0.01698
58.1497	31630.6	13830.7	0.43726	55.7953	3642.9	60.2683	0.01654
58.2407	31629.1	13826.8	0.43716	55.89	3644.05	64.3407	0.01766
58.3328	31627.3	13816.4	0.43685	55.9815	3644.24	58.4898	0.01605
58.4255	31628.6	13825.9	0.43713	56.075	3644.17	57.1436	0.01568
58.52	31624.2	13815.9	0.43688	56.167	3644.02	60.1858	0.01652
58.6145	31638.8	13821	0.43684	56.2597	3644.12	58.5791	0.01607
58.7068	31625.3	13814.3	0.43681	56.3515	3643.77	59.2385	0.01626
58.8008	31637.2	13814.6	0.43666	56.4423	3644.51	60.2399	0.01653
58.8932	31664.3	13832.1	0.43683	56.5365	3644.08	56.7594	0.01558
58.9828	31668.4	13826.1	0.43659	56.6295	3645.03	56.1018	0.01539
59.0743	31673.9	13838.2	0.43689	56.7193	3645.65	55.0559	0.0151
59.1668	31658.1	13846.2	0.43737	56.812	3644.99	59.6977	0.01638
59.2603	31664.3	13851.1	0.43744	56.9043	3644.59	58.2236	0.01598
59.3518	31655.3	13841.1	0.43724	56.9963	3645.32	55.3698	0.01519
59.4438	31677.7	13852	0.43728	57.0888	3644.02	56.6153	0.01554
59.5357	31684.7	13818.8	0.43613	57.1837	3643.24	58.7466	0.01612
59.6298	31688.5	13828.5	0.43639	57.2737	3645.29	58.2231	0.01597
59.7228	31703.7	13856.6	0.43706	57.3687	3645.5	60.7165	0.01666
59.8148	31722.9	13843.8	0.4364	57.4645	3645.32	59.3013	0.01627
59.9075	31696.5	13842.5	0.43672	57.5548	3645.87	57.9099	0.01588
59.9995	31686.3	13848.5	0.43705	57.6488	3645.37	62.779	0.01722
60.0925	31665.1	13856.6	0.4376	57.7397	3645.33	58.7089	0.01611
60.1838	31701.9	13844.2	0.4367	57.8332	3645.3	61.4073	0.01685
60.277	31694.3	13839.6	0.43666	57.9247	3644.49	59.2927	0.01627
60.3677	31676.9	13860.2	0.43755	58.0178	3644.66	61.2934	0.01682
60.4618	31693.4	13863.8	0.43743	58.1093	3645.6	57.9321	0.01589
60.554	31692.6	13854.7	0.43716	58.2045	3645.95	60.1743	0.0165
60.6453	31696.3	13853.9	0.43708	58.2958	3645.79	58.1998	0.01596
60.7385	31713	13846.9	0.43663	58.388	3646.69	58.1943	0.01596
60.8293	31709.5	13849.6	0.43676	58.4793	3647.59	59.7897	0.01639
60.924	31715.9	13842.8	0.43646	58.5738	3647.18	58.9536	0.01616
61.0157	31718.9	13849.5	0.43663	58.6692	3648.12	60.0678	0.01647
61.1068	31709.6	13856	0.43696	58.7618	3648.9	61.3475	0.01681
61.1987	31715.1	13851.6	0.43675	58.8543	3650.94	60.244	0.0165
61.2937	31698.2	13857.9	0.43718	58.9448	3651.51	59.4624	0.01628
61.384	31740.6	13841.1	0.43607	59.039	3650.79	60.6901	0.01662
61.4782	31693.5	13865.6	0.43749	59.1318	3650.99	58.3448	0.01598
61.5707	31702.5	13845.2	0.43672	59.2287	3652.96	60.2845	0.0165
61.6635	31728.8	13829.4	0.43586	59.3233	3652.86	58.0323	0.01589
61.7558	31720.6	13833.9	0.43612	59.4157	3652.54	59.5855	0.01631
61.8478	31735.7	13827.2	0.4357	59.5098	3652.76	60.5946	0.01659
61.9385	31721.4	13832.1	0.43605	59.6023	3655.45	59.9125	0.01639
62.0327	31724.4	13836.7	0.43615	59.693	3656.22	63.5252	0.01737
62.123	31718.1	13838.4	0.43629	59.7857	3656.72	61.6798	0.01687
62.2167	31720.4	13840.7	0.43633	59.8783	3655.03	58.6841	0.01606
62.3098	31711.8	13858	0.437	59.971	3656.94	58.7356	0.01606
62.4005	31749.9	13881.7	0.43722	60.0625	3658.06	58.9969	0.01613
62.4935	31754.9	13859.2	0.43644	60.1548	3658.14	58.2002	0.01591
62.584	31758.9	13853.1	0.4362	60.2492	3658.74	59.0951	0.01615
62.6788	31751.7	13845.9	0.43607	60.3422	3657.91	59.8992	0.01638
62.7712	31757.4	13855.6	0.4363	60.4338	3659.69	57.6686	0.01576
62.8635	31748.4	13862.4	0.43663	60.524	3658.13	62.146	0.01699
62.9538	31766.3	13833.8	0.43549	60.617	3659.77	58.2748	0.01592
63.0463	31738	13859.1	0.43667	60.711	3660.6	59.5275	0.01626
63.1398	31755.5	13862.8	0.43655	60.8012	3659.39	59.8394	0.01635
63.2317	31749	13857.9	0.43648	60.8955	3660.24	60.1369	0.01643
63.3232	31748.7	13861.5	0.4366	60.987	3661.98	59.9167	0.01636
63.4175	31762.3	13847.7	0.43598	61.0785	3660.48	61.6153	0.01683
63.5082	31771.5	13848	0.43586	61.173	3662.02	61.9484	0.01692
63.6007	31746.6	13857.8	0.43651	61.265	3661.82	60.4274	0.0165
63.6933	31759.8	13852.1	0.43615	61.3548	3661.11	60.0242	0.0164
63.7865	31759.3	13853.8	0.43621	61.4478	3662.87	57.4126	0.01567
63.8772	31749.4	13844.8	0.43606	61.54	3662.92	60.3114	0.01647
63.9682	31754.8	13856	0.43634	61.632	3661.99	57.9171	0.01582
64.0635	31755.4	13853.4	0.43625	61.7265	3666.23	59.0152	0.0161
64.1555	31776.9	13838.5	0.43549	61.817	3664.11	61.9168	0.0169
64.247	31737.5	13857.6	0.43663	61.9097	3663.47	60.0467	0.01639
64.338	31753.6	13831.3	0.43558	62.0022	3663.9	60.4632	0.0165
64.4323	31746.2	13863.3	0.43669	62.0958	3665.29	62.9859	0.01718
64.5253	31756.1	13862.2	0.43652	62.1872	3665.92	56.1651	0.01532
64.6175	31760.4	13838.3	0.43571	62.2787	3666.4	59.7625	0.0163
64.7102	31741.2	13862.9	0.43675	62.3685	3666.65	63.1907	0.01723
64.8042	31767.8	13831.9	0.43541	62.4593	3667.32	62.6698	0.01709
64.8988	31746.6	13845.4	0.43612	62.5513	3666.77	60.1834	0.01641
64.9893	31736.9	13870	0.43703	62.6457	3667.47	59.8401	0.01632
65.0812	31750	13858.5	0.43649	62.736	3668.1	58.5192	0.01595
65.1745	31755.8	13858.7	0.43641	62.8303	3665.75	59.5618	0.01625
65.2672	31770	13830.4	0.43533	62.9207	3668.69	58.8905	0.01605
65.3605	31750.2	13855.7	0.4364	63.0123	3667.16	62.3943	0.01701
65.4537	31757.8	13840	0.4358	63.1035	3669.33	60.6222	0.01652
65.5435	31763.6	13847.5	0.43596	63.1953	3667.85	60.5833	0.01652
65.638	31750.5	13851	0.43625	63.2878	3669.52	59.6829	0.01626
65.7288	31763.1	13849.8	0.43604	63.3817	3669.12	61.1034	0.01665
65.8233	31752.5	13851.7	0.43624	63.473	3669.12	59.2057	0.01614
65.9153	31763.5	13850.3	0.43604	63.5668	3669.69	61.8429	0.01685
66.0083	31754.3	13855.9	0.43635	63.66	3672.5	60.3029	0.01642
66.098	31764.4	13841.1	0.43574	63.7518	3672.44	57.5118	0.01566
66.1923	31773.9	13835.6	0.43544	63.8425	3671.38	59.3487	0.01617
66.2822	31745.6	13868.4	0.43686	63.9355	3674.04	60.3757	0.01643
66.376	31779.8	13837.8	0.43543	64.0272	3672.8	58.0242	0.0158
66.4688	31771.3	13857.3	0.43616	64.1208	3672.72	57.0421	0.01553
66.5595	31757.7	13841.7	0.43585	64.2163	3673.52	62.5008	0.01701
66.6528	31767.5	13854.6	0.43612	64.3098	3672.92	60.1065	0.01636
66.7435	31757.8	13844	0.43593	64.4017	3674.92	59.9435	0.01631
66.8355	31777.5	13844.8	0.43568	64.4947	3673.82	56.7591	0.01545
66.9292	31772.3	13860.7	0.43625	64.5885	3674.75	53.2559	0.01449
67.0203	31750.4	13852	0.43628	64.6835	3675.31	60.6698	0.01651
67.1138	31766.5	13860.2	0.43632	64.7733	3675.77	56.297	0.01532
67.2055	31766.7	13856.1	0.43618	64.8663	3677.5	60.4064	0.01643
67.2998	31777.1	13850.9	0.43588	64.9598	3675.47	59.5195	0.01619
67.3922	31754.1	13872.6	0.43688	65.053	3677.49	58.7637	0.01598
67.4848	31755.3	13854.2	0.43628	65.144	3678.37	61.3007	0.01667
67.5807	31763.6	13864.7	0.4365	65.2362	3677.16	58.1842	0.01582
67.6718	31775.9	13841.5	0.4356	65.3282	3677.68	64.749	0.01761
67.7635	31760.7	13855.4	0.43624	65.4228	3677.89	62.3267	0.01695
67.8562	31774.4	13872.1	0.43658	65.5143	3679.51	52.3328	0.01422
67.9502	31772.3	13864.5	0.43637	65.6058	3678.1	61.9874	0.01685
68.0407	31767.2	13860.5	0.43632	65.6985	3678.46	61.5893	0.01674
68.1342	31767.5	13873	0.4367	65.7913	3679.04	60.4975	0.01644
68.2245	31770.4	13872.1	0.43664	65.8833	3678.38	58.0819	0.01579
68.319	31761.3	13902.6	0.43772	65.9755	3676.99	57.8289	0.01573
68.4115	31763.6	13875.5	0.43684	66.07	3678.39	59.171	0.01609
68.5008	31771.5	13863.4	0.43635	66.1643	3677.13	63.9772	0.0174
68.5962	31813.1	13849.2	0.43533	66.2592	3677.82	56.7196	0.01542
68.6865	31789.9	13890.9	0.43696	66.349	3678.88	61.8258	0.01681
68.779	31786.9	13868.1	0.43628	66.4437	3680.1	55.0605	0.01496
68.8732	31795	13850.6	0.43562	66.5348	3678.39	59.9439	0.0163
68.9647	31784.9	13873	0.43646	66.6272	3679.99	57.2918	0.01557
69.0558	31803.1	13847.2	0.4354	66.7207	3679.81	59.159	0.01608
69.1487	31801.7	13844.8	0.43535	66.8108	3679.04	59.4777	0.01617
69.2398	31787.1	13868.9	0.43631	66.905	3680.72	60.1812	0.01635
69.3317	31812.8	13848.2	0.4353	66.9965	3680.53	62.0763	0.01687
69.4242	31795.2	13867.1	0.43614	67.0875	3679.07	58.1978	0.01582
69.516	31773.1	13874.3	0.43667	67.1817	3681	58.557	0.01591
69.6105	31812	13827.9	0.43468	67.2732	3679.69	56.4246	0.01533
69.7013	31756.3	13879.9	0.43708	67.3648	3678.59	58.1402	0.01581
69.794	31819.8	13823.6	0.43443	67.4568	3680.29	58.4912	0.01589
69.888	31760.5	13882.4	0.4371	67.5512	3678.9	59.7705	0.01625
69.985	31805.1	13854.8	0.43562	67.6413	3679.87	58.8966	0.01601
70.0775	31802.7	13848.7	0.43546	67.734	3680.2	57.919	0.01574
70.1695	31787.6	13851.3	0.43574	67.8268	3680.56	60.473	0.01643
70.2615	31754	13883.6	0.43722	67.92	3680.96	62.7066	0.01704
70.3545	31782.6	13839.3	0.43544	68.0113	3679.59	60.7445	0.01651
70.4458	31775.9	13850.4	0.43588	68.1012	3679.86	55.7268	0.01514
70.5397	31792.9	13840.6	0.43534	68.1918	3681.29	58.4735	0.01588
70.632	31778.1	13861.4	0.43619	68.2853	3682.15	63.992	0.01738
70.7245	31809.9	13830.4	0.43478	68.3785	3680.77	62.9595	0.0171
70.8198	31811.6	13835.9	0.43493	68.4678	3681.07	59.901	0.01627
70.9103	31796.8	13851.7	0.43563	68.5617	3680.82	60.7281	0.0165
71.002	31782.4	13866.3	0.43629	68.6532	3682.31	53.5046	0.01453
71.0912	31789.4	13843.4	0.43547	68.7472	3681.75	61.1734	0.01662
71.1857	31786.9	13864.8	0.43618	68.838	3681.71	62.5832	0.017
71.2757	31813.5	13840.8	0.43506	68.9315	3682.72	61.8286	0.01679
71.3695	31787.3	13847.9	0.43564	69.0243	3683.77	61.7076	0.01675
71.4605	31790	13844.3	0.43549	69.1177	3681.94	61.4055	0.01668
71.5548	31783.2	13862.2	0.43615	69.2095	3683.15	60.3959	0.0164
71.6455	31796.4	13829.3	0.43493	69.3013	3684.76	60.3115	0.01637
71.7397	31790.1	13830.4	0.43506	69.3945	3683.2	60.3778	0.01639
71.8322	31792.2	13860.9	0.43598	69.4845	3683.22	61.8294	0.01679
71.9233	31777.9	13829.5	0.43519	69.5767	3683.55	60.0251	0.0163
72.0173	31789.8	13835.6	0.43522	69.6698	3682.39	61.744	0.01677
72.1078	31762.1	13840.5	0.43576	69.7632	3681.16	63.0178	0.01712
72.1995	31778.1	13834.7	0.43535	69.8558	3682.05	58.2915	0.01583
72.2923	31774.1	13825.5	0.43512	69.9478	3683.75	61.1078	0.01659
72.3862	31751.2	13829.4	0.43556	70.0393	3683.69	55.7385	0.01513
72.4765	31773.5	13834.1	0.4354	70.131	3683.14	57.6725	0.01566
72.5698	31756.5	13826.3	0.43539	70.2255	3683.05	55.6964	0.01512
72.6638	31770	13820.6	0.43502	70.3177	3682.41	62.0818	0.01686
72.755	31736.8	13829.9	0.43577	70.4118	3682.87	58.4655	0.01588
72.8463	31763.6	13822.3	0.43516	70.5055	3682.84	59.6818	0.01621
72.9403	31762.7	13818.5	0.43505	70.5977	3682.64	61.3023	0.01665
73.0333	31752.3	13822.4	0.43532	70.6892	3683.36	61.0948	0.01659
73.1293	31751.8	13809.5	0.43492	70.7838	3683.42	59.6512	0.01619
73.2218	31754.4	13806.1	0.43478	70.8738	3684.63	61.5361	0.0167
73.3125	31752.8	13801.5	0.43466	70.9667	3685.07	60.8891	0.01652
73.405	31770.4	13789.5	0.43404	71.0603	3685.38	60.4616	0.01641
73.4995	31761.7	13793.9	0.43429	71.1533	3683.92	61.3817	0.01666
73.5938	31725	13826.5	0.43582	71.243	3684.34	59.8286	0.01624
73.684	31765	13795.2	0.43429	71.3372	3685.25	58.1107	0.01577
73.7768	31760.8	13807.7	0.43474	71.4285	3685.4	58.4079	0.01585
73.8708	31708.4	13830.6	0.43618	71.5198	3686.33	60.8963	0.01652
73.9647	31742.3	13800.8	0.43478	71.6135	3685.62	60.4235	0.01639
74.0572	31743.8	13786.4	0.4343	71.7052	3686.64	60.8177	0.0165
74.15	31728.1	13803.3	0.43505	71.7995	3686.13	61.0884	0.01657
74.2408	31717.9	13803.5	0.4352	71.8928	3686.52	58.7532	0.01594
74.3342	31754.7	13783	0.43405	71.9843	3687.61	60.0538	0.01629
74.4262	31737.8	13798.6	0.43477	72.076	3687.17	60.6417	0.01645
74.5167	31749	13794.8	0.4345	72.1693	3686.72	58.3658	0.01583
74.6108	31718.1	13812.9	0.43549	72.2602	3686.73	58.4933	0.01587
74.7027	31745.7	13791.2	0.43443	72.3542	3687.74	62.7868	0.01703
74.7953	31740.4	13806.4	0.43498	72.445	3688.54	59.3082	0.01608
74.8882	31715.6	13826	0.43594	72.5397	3687.7	57.9767	0.01572
74.9797	31718.4	13814.4	0.43553	72.63	3688.66	61.0923	0.01656
75.0705	31747.9	13793.1	0.43446	72.7225	3688.36	58.0209	0.01573
75.1628	31728.4	13801.5	0.43499	72.8155	3689.35	60.0633	0.01628
75.2563	31725.2	13800.8	0.43501	72.9068	3690.75	61.6802	0.01671
75.3497	31707.2	13817.4	0.43578	72.9997	3691.42	59.0795	0.016
75.4433	31750.2	13785.5	0.43419	73.0933	3689.41	61.3588	0.01663
75.5335	31725.1	13804.4	0.43512	73.1845	3691.73	58.7783	0.01592
75.6253	31744.9	13794.1	0.43453	73.2793	3690.61	60.5379	0.0164
75.7202	31728.3	13795.4	0.4348	73.372	3690.55	61.3797	0.01663
75.81	31748.9	13774.4	0.43385	73.4655	3691.14	61.2382	0.01659
75.903	31716.8	13810.5	0.43543	73.5588	3691.46	61.5459	0.01667
75.9942	31741.5	13783.1	0.43423	73.6512	3691.69	57.5613	0.01559
76.0863	31742.2	13786.7	0.43433	73.7422	3692.8	61.5886	0.01668
76.181	31715.4	13792.5	0.43488	73.8353	3693.03	63.0642	0.01708
76.273	31739.1	13775.7	0.43403	73.9268	3693.14	60.0955	0.01627
76.3627	31718.8	13787.9	0.43469	74.0195	3691.6	61.3724	0.01662
76.4558	31720.9	13789.6	0.43472	74.1122	3693.32	61.8012	0.01673
76.5497	31724.5	13796.7	0.43489	74.2043	3693.01	58.7157	0.0159
76.6408	31734.8	13776.9	0.43413	74.2975	3694.59	61.2468	0.01658
76.7322	31720.8	13778	0.43435	74.3892	3694.36	58.6377	0.01587
76.8268	31722	13782.6	0.43448	74.481	3695.23	59.9807	0.01623
76.9193	31735.8	13777.1	0.43412	74.5742	3695.04	61.2192	0.01657
77.0095	31744.4	13786.3	0.43429	74.6673	3696.11	60.2998	0.01631
77.1032	31699.6	13801.7	0.43539	74.7578	3695.42	62.3055	0.01686
77.1938	31717	13787.7	0.43471	74.8502	3696.02	60.3292	0.01632
77.2883	31733.6	13780	0.43424	74.9432	3695.81	58.981	0.01596
77.3785	31699.2	13806.7	0.43555	75.0365	3697.18	57.9074	0.01566
77.4722	31688.6	13804.6	0.43563	75.1285	3695.99	59.2678	0.01604
77.566	31733.4	13777.1	0.43415	75.2205	3696.48	58.1986	0.01574
77.658	31747.1	13770.5	0.43376	75.3127	3697.46	61.7118	0.01669
77.7512	31716.4	13794.5	0.43493	75.4048	3697.48	60.9367	0.01648
77.8408	31708.3	13789.8	0.43489	75.4987	3697.76	61.7503	0.0167
77.9337	31709	13801.4	0.43525	75.5895	3697.44	62.961	0.01703
78.0262	31739.7	13773.8	0.43396	75.6817	3696.67	58.0339	0.0157
78.1175	31747.1	13754.6	0.43325	75.7738	3698.52	61.8481	0.01672
78.212	31715.5	13793.8	0.43492	75.8678	3698.62	61.0614	0.01651
78.3037	31728.1	13778.6	0.43427	75.961	3699.63	61.4032	0.0166
78.3972	31757.4	13751.2	0.43301	76.0535	3700.41	61.4178	0.0166
78.4875	31717	13793	0.43488	76.1432	3700.17	57.2777	0.01548
78.5795	31736.1	13779.1	0.43418	76.2353	3700.81	60.5385	0.01636
78.6732	31736.5	13762.7	0.43366	76.3278	3698.96	59.6748	0.01613
78.7642	31728.9	13770.6	0.43401	76.4223	3700.99	60.8365	0.01644
78.8563	31723.4	13777.6	0.43431	76.5188	3700.72	56.2171	0.01519
78.9483	31719.8	13791.7	0.4348	76.609	3700.29	59.3123	0.01603
79.0432	31722.5	13778.7	0.43435	76.7017	3700.18	55.6121	0.01503
79.1352	31704.8	13803.5	0.43538	76.7938	3702.13	59.3291	0.01603
79.2285	31731.4	13778.8	0.43423	76.8863	3701.2	59.4822	0.01607
79.3205	31707.6	13807.8	0.43547	76.98	3699.85	60.8917	0.01646
79.4127	31717.6	13797.6	0.43501	77.0708	3701.15	63.7118	0.01721
79.5037	31712.6	13812.4	0.43555	77.1643	3700.66	61.7633	0.01669
79.5987	31724.7	13787.1	0.43459	77.2578	3700.19	59.1299	0.01598
79.6922	31734.8	13799.1	0.43482	77.3487	3700.61	58.9671	0.01593
79.7845	31735.8	13785.3	0.43438	77.4423	3700.04	56.2374	0.0152
79.8788	31737.4	13805	0.43498	77.5335	3699.34	59.3817	0.01605
79.9715	31708.5	13816.2	0.43573	77.6272	3699.83	56.8391	0.01536
80.0682	31749.6	13780.8	0.43405	77.7182	3700.37	62.9287	0.01701
80.1605	31748.4	13782.1	0.4341	77.8122	3699.59	58.5118	0.01582
80.2553	31730.5	13802.8	0.435	77.9032	3699.18	60.7937	0.01643
80.349	31722.2	13815.6	0.43552	77.9968	3699.3	61.835	0.01672
80.4402	31727.7	13808.7	0.43523	78.0877	3699.21	59.4469	0.01607
80.5318	31766.7	13754.4	0.43298	78.18	3697.42	59.8574	0.01619
80.6242	31747.7	13794.9	0.43452	78.2742	3697.67	63.8683	0.01727
80.7175	31761.9	13826.4	0.43532	78.366	3698.73	60.5845	0.01638
80.8087	31767	13780.2	0.43379	78.4575	3699.11	58.9595	0.01594
80.9037	31751.2	13813.7	0.43506	78.55	3697.86	65.1939	0.01763
80.9978	31744.4	13830.5	0.43568	78.6437	3699.19	59.9763	0.01621
81.0918	31758.6	13810.7	0.43486	78.7357	3698.28	60.0932	0.01625
81.1822	31736.5	13834.6	0.43592	78.8277	3697.82	64.6245	0.01748
81.2737	31789.4	13789.1	0.43376	78.9198	3698.47	58.2015	0.01574
81.3668	31754.7	13819.7	0.4352	79.0142	3697.8	59.136	0.01599
81.4588	31767.5	13817.1	0.43494	79.1038	3698.56	59.9754	0.01622
81.551	31795.9	13769.6	0.43306	79.1985	3698.58	61.604	0.01666
81.6457	31610.3	13961.7	0.44168	79.2883	3699.27	58.6851	0.01586
81.7387	31752.8	13838.3	0.43582	79.3828	3698.89	65.349	0.01767
81.8312	31758.6	13828.4	0.43542	79.475	3699.53	60.763	0.01642
81.9273	31755.5	13796.9	0.43447	79.5657	3700.58	60.4586	0.01634
82.0205	31765.1	13798.4	0.43439	79.6607	3697.91	60.0697	0.01624
82.1123	31777	13795.9	0.43415	79.7527	3699.6	59.4243	0.01606
82.2025	31767.1	13779.5	0.43377	79.8425	3700.08	60.6595	0.01639
82.2953	31755.8	13793.2	0.43435	79.9372	3699.61	62.2143	0.01682
82.3893	31759.7	13783.5	0.43399	80.028	3701.12	56.3802	0.01523
82.481	31764.8	13769.8	0.43349	80.1218	3703.37	58.9129	0.01591
82.5735	31789.9	13771.5	0.4332	80.2132	3701.03	61.8155	0.0167
82.6645	31732.7	13797.4	0.4348	80.3042	3702.57	60.1053	0.01623
82.7565	31741.7	13802.4	0.43484	80.3987	3702.17	59.3751	0.01604
82.8487	31743	13802.1	0.43481	80.4903	3702.05	56.8653	0.01536
82.941	31736	13798.9	0.4348	80.5815	3702.47	63.5616	0.01717
83.0353	31760.7	13782.6	0.43395	80.676	3701.32	59.4922	0.01607
83.1272	31764.7	13774.3	0.43364	80.7668	3703.41	57.0684	0.01541
83.2197	31779.1	13784.4	0.43376	80.8583	3702.57	62.2192	0.0168
83.3122	31748.1	13794.4	0.4345	80.9507	3703.03	58.5755	0.01582
83.4035	31748.3	13794.3	0.43449	81.0458	3702.03	62.4882	0.01688
83.4953	31735.5	13791.7	0.43458	81.142	3702.29	55.1328	0.01489
83.5885	31780.3	13753.7	0.43278	81.2318	3703.62	61.183	0.01652
83.6817	31739.9	13773.7	0.43396	81.3262	3701.66	59.7552	0.01614
83.774	31716.7	13807.5	0.43534	81.4173	3702.79	56.3459	0.01522
83.8668	31754.1	13764.1	0.43346	81.5092	3702.41	54.259	0.01466
83.9637	31715.9	13800.6	0.43513	81.6035	3701.87	58.785	0.01588
84.0552	31711.2	13796.8	0.43508	81.6962	3702.53	60.3298	0.01629
84.148	31751.4	13800.7	0.43465	81.7868	3702.6	60.2999	0.01629
84.2395	31741.8	13810.4	0.43509	81.8795	3703.22	57.1614	0.01544
84.3325	31733.1	13812.5	0.43527	81.9718	3704.76	60.6823	0.01638
84.4257	31756.5	13758.8	0.43326	82.0642	3703.77	63.6275	0.01718
84.5195	31776.6	13789.2	0.43394	82.1585	3703.45	61.558	0.01662
84.6127	31753.9	13806.7	0.4348	82.249	3704.5	60.0189	0.0162
84.7048	31749.4	13773.6	0.43382	82.3423	3704.26	62.0063	0.01674
84.7988	31716.1	13792.7	0.43488	82.4337	3706.08	59.1384	0.01596
84.8907	31703.4	13806.9	0.4355	82.5255	3704.86	60.344	0.01629
84.9835	31738.2	13772.5	0.43394	82.6175	3706.33	59.951	0.01618
85.076	31723.8	13790.9	0.43472	82.7118	3707.04	57.9849	0.01564
85.1672	31712.4	13798.2	0.4351	82.8028	3705.19	58.2424	0.01572
85.2608	31743.4	13763.2	0.43358	82.8968	3705.03	61.8943	0.01671
85.3518	31753.6	13763.8	0.43345	82.987	3704.36	58.3022	0.01574
85.4445	31729.9	13798.3	0.43487	83.0818	3704.28	59.8298	0.01615
85.5373	31733.7	13787.5	0.43447	83.173	3705.96	57.5074	0.01552
85.6303	31751.5	13770	0.43368	83.2662	3706.09	60.4473	0.01631
85.721	31725.4	13797.7	0.43491	83.3565	3705.42	61.7201	0.01666
85.8155	31744.6	13780.7	0.43411	83.4498	3706	61.7805	0.01667
85.9075	31752.4	13775.6	0.43384	83.54	3704.94	60.0539	0.01621
86.0003	31718.7	13810.6	0.43541	83.6303	3707.2	60.0678	0.0162
86.093	31761.2	13760.3	0.43324	83.7232	3705.54	61.6738	0.01664
86.1883	31742.7	13799.9	0.43474	83.8172	3705.76	59.5728	0.01608
86.2795	31741.2	13798	0.4347	83.91	3707.85	61.2743	0.01653
86.3718	31731.2	13786.4	0.43448	84.0025	3707.36	62.6384	0.0169
86.466	31723.3	13827.7	0.43588	84.0962	3707.95	60.7092	0.01637
86.5588	31772.2	13778.7	0.43367	84.1877	3706.8	60.9584	0.01645
86.651	31754.6	13790.7	0.43429	84.2792	3706.79	63.2948	0.01708
86.7462	31752.2	13805.3	0.43478	84.3738	3707.92	62.1941	0.01677
86.8372	31771.3	13769.7	0.4334	84.4637	3708.58	59.4459	0.01603
86.9293	31759.3	13782.4	0.43396	84.5582	3709.78	60.1132	0.0162
87.023	31740.2	13800.3	0.43479	84.649	3708.98	62.9915	0.01698
87.1152	31763.9	13782.3	0.4339	84.7415	3708.31	64.3191	0.01734
87.2057	31752.3	13789.6	0.43429	84.8338	3708.99	60.3673	0.01628
87.3003	31766.2	13799.6	0.43441	84.9262	3708.3	60.567	0.01633
87.393	31744.2	13797.9	0.43466	85.0185	3708.84	58.8135	0.01586
87.483	31751.8	13795.3	0.43447	85.1112	3710	59.9862	0.01617
87.5755	31773	13781	0.43373	85.2057	3710.64	62.3066	0.01679
87.6693	31761	13800	0.43449	85.2988	3710.21	60.0079	0.01617
87.7595	31768.6	13788.8	0.43404	85.3905	3709.62	57.8002	0.01558
87.8522	31761.8	13811.7	0.43485	85.4833	3710.58	59.6854	0.01609
87.9453	31771.7	13786.8	0.43393	85.5737	3709.88	59.6747	0.01609
88.0368	31760.1	13791	0.43422	85.666	3709.92	60.9851	0.01644
88.1307	31771.9	13768.2	0.43334	85.7587	3711.26	61.0858	0.01646
88.2215	31757.4	13790.9	0.43426	85.8528	3710.94	60.3513	0.01626
88.3157	31753.5	13791.1	0.43432	85.9435	3711.71	59.3038	0.01598
88.4055	31753.2	13774.9	0.43381	86.0365	3710.18	59.8826	0.01614
88.5	31754	13787.6	0.4342	86.1278	3710.43	60.4157	0.01628
88.5927	31763.6	13778.9	0.43379	86.22	3711.74	61.6641	0.01661
88.687	31765.4	13793.1	0.43422	86.3118	3712.8	57.2935	0.01543
88.7797	31744.9	13810.9	0.43506	86.4052	3712.8	61.0503	0.01644
88.8722	31743.1	13788.2	0.43437	86.497	3713.18	58.3684	0.01572
88.9655	31733.1	13796.6	0.43477	86.5902	3711.88	63.6071	0.01714
89.0577	31722.6	13795.1	0.43487	86.683	3712.92	64.5688	0.01739
89.1493	31750.8	13778.9	0.43397	86.7752	3712.76	62.8878	0.01694
89.2412	31751.8	13780.2	0.434	86.8665	3712.92	59.1712	0.01594
89.3343	31735.4	13784.5	0.43436	86.9595	3713.88	57.4887	0.01548
89.4275	31729.8	13788.6	0.43456	87.0495	3716.25	57.3394	0.01543
89.5175	31730.6	13795.5	0.43477	87.1428	3714.85	62.7365	0.01689
89.6113	31718.5	13780.2	0.43445	87.2348	3714.82	58.7826	0.01582
89.7037	31749	13759.1	0.43337	87.3278	3716.09	56.2432	0.01514
89.7975	31744.3	13778.3	0.43404	87.4192	3715.7	61.8652	0.01665
89.8898	31740.7	13775.2	0.43399	87.514	3715.02	62.7261	0.01688
89.9808	31741.1	13774.2	0.43395	87.6047	3714.43	57.7938	0.01556
90.0743	31728.4	13772.2	0.43407	87.6982	3716.48	60.8671	0.01638
90.1653	31717.2	13784.9	0.43462	87.7897	3716.93	63.1956	0.017
90.2585	31749.2	13747.3	0.433	87.8825	3718.15	60.989	0.0164
90.3492	31722.9	13757.7	0.43368	87.9742	3717.12	58.6682	0.01578
90.4438	31702.2	13771.9	0.43441	88.0675	3716.39	60.0762	0.01617
90.5357	31725.9	13760	0.43372	88.1625	3717.14	62.3318	0.01677
90.6287	31727.9	13759.4	0.43367	88.2548	3716.56	64.4484	0.01734
90.7203	31738.7	13733.5	0.43271	88.3467	3717.36	61.1426	0.01645
90.8128	31700.6	13764.7	0.43421	88.44	3718.7	61.7726	0.01661
90.9037	31715.6	13766.1	0.43405	88.5318	3716.96	58.7107	0.0158
90.9978	31722.4	13758.6	0.43372	88.6243	3716.84	61.4619	0.01654
91.0883	31713	13750.3	0.43359	88.718	3717.56	61.5116	0.01655
91.1815	31708	13743.3	0.43343	88.8098	3717.78	56.8678	0.0153
91.273	31700.2	13765.2	0.43423	88.9008	3718.64	61.547	0.01655
91.3652	31719.4	13740.2	0.43318	88.9928	3718.61	59.852	0.0161
91.4587	31726.6	13762.5	0.43379	89.0858	3717.79	58.5319	0.01574
91.5478	31705.3	13764.2	0.43413	89.1798	3716.92	58.5415	0.01575
91.6395	31703.7	13753.7	0.43382	89.2707	3717.28	61.2032	0.01646
91.7332	31696.8	13761.8	0.43417	89.365	3719.86	61.9632	0.01666
91.824	31695.5	13756.3	0.43401	89.4568	3716.71	62.0859	0.0167
91.918	31705.9	13734.4	0.43318	89.5477	3717.58	61.5477	0.01656
92.0083	31710.1	13740.1	0.43331	89.64	3716.89	59.2661	0.01595
92.1012	31694.1	13745.3	0.43368	89.7315	3719.12	58.6315	0.01576
92.193	31703.1	13739.5	0.43338	89.8258	3718.44	62.9034	0.01692
92.2867	31696.9	13756.3	0.43399	89.9168	3718.18	60.7343	0.01633
92.3778	31703.6	13731.2	0.43311	90.0102	3717.68	59.8421	0.0161
92.4712	31689.9	13741.4	0.43362	90.1015	3719.87	58.9752	0.01585
92.5638	31662.6	13751.1	0.4343	90.1962	3719.44	61.1157	0.01643
92.6545	31713.6	13716	0.4325	90.2865	3718.82	61.8967	0.01664
92.7488	31706.8	13708.9	0.43237	90.3783	3721.92	60.5742	0.01628
92.8408	31676	13744.8	0.43392	90.4728	3719.6	60.9215	0.01638
92.9337	31695.5	13708.7	0.43251	90.5652	3720.4	62.0914	0.01669
93.0235	31665.4	13745.7	0.43409	90.656	3719.53	63.0042	0.01694
93.1155	31667.5	13737.9	0.43382	90.7505	3719.13	56.5765	0.01521
93.2077	31697.7	13715.4	0.43269	90.8445	3720.92	60.6153	0.01629
93.3002	31682.7	13731.2	0.4334	90.939	3721.16	63.3109	0.01701
93.3925	31680.1	13732.2	0.43346	91.0315	3720.57	62.359	0.01676
93.4863	31680.2	13742.7	0.43379	91.122	3720.49	60.6673	0.01631
93.579	31704	13720.4	0.43277	91.2143	3721.46	60.8686	0.01636
93.6755	31682.7	13751.2	0.43403	91.3058	3721.42	59.8844	0.01609
93.7677	31676.5	13746.8	0.43398	91.3987	3719.36	59.9125	0.01611
93.8595	31682.5	13722.1	0.43311	91.4927	3722.39	58.0608	0.0156
93.9497	31690.9	13718.9	0.4329	91.584	3721.89	57.8831	0.01555
94.0452	31678	13733.1	0.43352	91.6777	3721.52	60.1267	0.01616
94.1353	31654.6	13747.9	0.43431	91.7707	3722.04	62.7431	0.01686
94.2295	31695.4	13696.4	0.43213	91.8605	3722.91	60.6055	0.01628
94.3193	31672.3	13713.7	0.43299	91.9555	3723.4	57.1226	0.01534
94.4125	31675.4	13727	0.43337	92.0457	3722.25	60.9233	0.01637
94.5042	31651.6	13733.9	0.43391	92.1377	3722.8	62.1565	0.0167
94.5983	31676.3	13728.9	0.43341	92.2297	3722.78	57.9804	0.01557
94.6913	31692.1	13721.2	0.43295	92.3245	3721.81	59.5354	0.016
94.7832	31695.1	13703.8	0.43236	92.4145	3722.29	63.8391	0.01715
94.8792	31665.5	13736.9	0.43381	92.5087	3722.99	64.2378	0.01725
94.9717	31674.3	13730	0.43347	92.6015	3722.43	59.7261	0.01604
95.0638	31686.1	13734.9	0.43347	92.6915	3721.99	57.3112	0.0154
95.157	31656.8	13752.9	0.43444	92.7842	3723.68	61.9887	0.01665
95.249	31698.9	13707.4	0.43242	92.8747	3723.09	62.7931	0.01687
95.3398	31647.6	13745	0.43432	92.97	3724.39	63.0389	0.01693
95.4318	31666.3	13729.9	0.43358	93.0603	3723.35	60.3292	0.0162
95.5257	31680.6	13723.2	0.43317	93.155	3723.34	58.4598	0.0157
95.6182	31684.9	13725.7	0.43319	93.2475	3723.12	60.7266	0.01631
95.7108	31702.3	13713	0.43256	93.3383	3723.54	59.6767	0.01603
95.8017	31734.5	13685.5	0.43125	93.4305	3724.29	60.9863	0.01638
95.8933	31667	13735.1	0.43373	93.523	3725.36	59.5783	0.01599
95.9875	31683.1	13720.6	0.43306	93.6153	3723.91	59.7414	0.01604
96.0802	31682.5	13728.7	0.43332	93.7103	3724.36	59.3252	0.01593
96.1742	31663.7	13735.7	0.4338	93.803	3724.58	59.2472	0.01591
96.2685	31678.3	13727	0.43332	93.8933	3724.3	61.7499	0.01658
96.3617	31671.7	13747.7	0.43407	93.9863	3723.13	62.6652	0.01683
96.4533	31655.4	13741.6	0.4341	94.077	3723.27	60.6079	0.01628
96.5442	31697.1	13702.3	0.43229	94.1695	3723.24	60.9264	0.01636
96.639	31695.5	13704.3	0.43237	94.2637	3724.28	52.5098	0.0141
96.7305	31664.9	13745.2	0.43408	94.3548	3723.41	60.978	0.01638
96.8233	31691.2	13721.1	0.43296	94.447	3723.57	58.5009	0.01571
96.9157	31691.1	13716.9	0.43283	94.5358	3723.13	60.648	0.01629
97.0078	31671.6	13732.1	0.43358	94.6272	3723.39	58.0474	0.01559
97.0983	31691.2	13711.2	0.43265	94.7213	3722.28	58.9743	0.01584
97.1905	31683.6	13723.5	0.43314	94.8135	3721.28	63.238	0.01699
97.2825	31654.5	13733.4	0.43385	94.9052	3722.91	58.3584	0.01568
97.3773	31680.2	13725.5	0.43325	94.9987	3720.87	57.2283	0.01538
97.4677	31680.7	13720.2	0.43308	95.0907	3721.28	63.2169	0.01699
97.5625	31675.3	13722.2	0.43322	95.183	3720.21	65.9755	0.01773
97.6527	31661.4	13731	0.43368	95.2752	3721.01	55.5367	0.01493
97.7447	31692.5	13702.7	0.43236	95.3668	3720.1	61.5338	0.01654
97.8392	31662.4	13713.7	0.43312	95.4593	3720.18	63.5828	0.01709
97.9318	31680.8	13711.6	0.43281	95.5525	3718.95	56.32	0.01514
98.0222	31685.5	13702.2	0.43244	95.6478	3718.29	66.6904	0.01794
98.1163	31661.5	13723.2	0.43344	95.7387	3717.09	65.1223	0.01752
98.2088	31661.7	13722	0.4334	95.8305	3718.55	55.3131	0.01487
98.3015	31677.9	13700.5	0.43249	95.9225	3718.76	59.7821	0.01608
98.393	31661.9	13721.7	0.43338	96.015	3717.21	60.8973	0.01638
98.4853	31684.5	13718.2	0.43296	96.1077	3717.89	60.5163	0.01628
98.5777	31661.5	13726.4	0.43354	96.1997	3717.49	66.613	0.01792
98.6682	31684.5	13697.2	0.4323	96.2925	3717.07	63.757	0.01715
98.7608	31688.4	13684.1	0.43183	96.3843	3716.67	60.4776	0.01627
98.8547	31665	13710.3	0.43298	96.477	3716.79	60.8612	0.01637
98.9463	31667.4	13715.4	0.43311	96.5702	3716.42	61.453	0.01654
99.0377	31668.6	13712.7	0.43301	96.664	3719.04	59.7271	0.01606
99.1315	31667.3	13707.8	0.43287	96.7558	3717.92	58.1104	0.01563
99.2242	31693.5	13688.9	0.43191	96.8463	3716.72	60.9168	0.01639
99.3158	31653.3	13720	0.43345	96.9378	3716.61	60.9415	0.0164
99.4075	31665.3	13711.9	0.43303	97.0308	3716.17	59.6436	0.01605
99.4988	31640.2	13730.4	0.43395	97.1233	3715.75	61.2361	0.01648
99.5932	31646.5	13734.9	0.43401	97.2153	3716.02	56.786	0.01528
99.6852	31661.8	13705	0.43285	97.3095	3713.91	64.7519	0.01743
99.7782	31690.4	13678.6	0.43163	97.4018	3714.68	60.8594	0.01638
99.8712	31717.3	13656	0.43055	97.4937	3715.01	61.6346	0.01659
99.9638	31659	13704.8	0.43289	97.5858	3715.93	62.5676	0.01684
100.054	31682.8	13688.8	0.43206	97.6768	3715.78	57.8942	0.01558
100.148	31656.2	13710	0.43309	97.7705	3715.04	65.2533	0.01756
100.241	31670.4	13709.7	0.43289	97.8607	3714.64	57.9827	0.01561
100.333	31680.7	13691.2	0.43216	97.9553	3714.74	64.017	0.01723
100.425	31702.9	13683.9	0.43163	98.0477	3714.38	59.4796	0.01601
100.517	31676.7	13702.9	0.43259	98.1403	3715.06	60.7028	0.01634
100.609	31665.9	13715.1	0.43312	98.2322	3715.66	59.3969	0.01599
100.701	31641.7	13739.9	0.43423	98.3237	3714.58	56.882	0.01531
100.793	31698.1	13687.3	0.4318	98.4155	3716.16	58.5401	0.01575
100.885	31620.2	13763.5	0.43528	98.508	3715.53	56.2016	0.01513
100.978	31697.3	13684.7	0.43173	98.6007	3715.61	60.617	0.01631
101.07	31662.5	13710.9	0.43303	98.6917	3715.27	62.8992	0.01693
101.164	31671.6	13722	0.43326	98.784	3715.17	58.608	0.01578
101.255	31681.8	13707.8	0.43267	98.8788	3715.5	55.1937	0.01486
101.349	31693.7	13713.7	0.4327	98.9713	3716.19	64.51	0.01736
101.441	31714	13704.7	0.43213	99.066	3714.43	58.9441	0.01587
101.534	31700.5	13704.4	0.43231	99.1598	3716.65	63.0865	0.01697
101.626	31684.3	13735.2	0.4335	99.25	3716.3	62.383	0.01679
101.718	31698.4	13730.9	0.43317	99.343	3716.44	60.9336	0.0164
101.81	31687.7	13725.8	0.43316	99.4352	3716.15	60.9685	0.01641
101.903	31689.7	13744.8	0.43373	99.529	3715.94	59.2138	0.01594
101.993	31676.7	13754.1	0.4342	99.6195	3716.7	59.2256	0.01594
102.087	31684.7	13760.8	0.43431	99.7125	3717.15	55.9757	0.01506
102.178	31704.6	13737.4	0.43329	99.8055	3715.72	61.0743	0.01644
102.272	31728.2	13734.4	0.43288	99.8983	3715.94	61.0059	0.01642
102.363	31741	13746.6	0.43309	99.9908	3716.37	62.0518	0.0167
102.456	31702.5	13757.4	0.43395	100.081	3715.55	59.4073	0.01599
102.547	31719.4	13740	0.43317	100.173	3716.6	60.7568	0.01635
102.642	31735.1	13726.2	0.43252	100.268	3716.05	60.178	0.01619
102.731	31710.1	13734.4	0.43312	100.364	3716.76	60.4185	0.01626
102.826	31742.5	13727.7	0.43247	100.456	3716.13	58.0172	0.01561
102.92	31726.1	13754.2	0.43353	100.547	3717.93	62.4844	0.01681
103.015	31703.2	13773.2	0.43444	100.64	3717.45	58.7964	0.01582
103.106	31713.3	13768.3	0.43415	100.732	3718.49	59.3521	0.01596
103.198	31751.3	13739.6	0.43273	100.825	3718.32	60.959	0.01639
103.29	31751.9	13751.3	0.43309	100.918	3718.79	60.9749	0.0164
103.382	31749.9	13756.8	0.43329	101.01	3719.19	56.3139	0.01514
103.474	31745.8	13750.2	0.43313	101.103	3720.28	58.3248	0.01568
103.567	31749.6	13763.1	0.43349	101.193	3718.95	60.5147	0.01627
103.659	31753.1	13757.1	0.43325	101.286	3719.76	61.0434	0.01641
103.752	31740	13767	0.43374	101.376	3719.89	63.7629	0.01714
103.846	31735.4	13766.9	0.4338	101.47	3720.24	62.2445	0.01673
103.936	31727.4	13779.1	0.4343	101.565	3720.16	59.9651	0.01612
104.029	31762	13770.3	0.43355	101.661	3720.83	62.5476	0.01681
104.123	31780.2	13752.9	0.43275	101.751	3721.64	60.2116	0.01618
104.214	31739.2	13796.9	0.4347	101.845	3721.26	62.1135	0.01669
104.307	31756.9	13786	0.43411	101.939	3722.72	58.6858	0.01576
104.4	31759	13786.4	0.4341	102.03	3722.06	57.9035	0.01556
104.494	31777.1	13774.8	0.43348	102.121	3721.19	59.7169	0.01605
104.589	31790	13747.8	0.43246	102.216	3720.78	62.5646	0.01681
104.68	31764.3	13782.4	0.4339	102.308	3722.32	59.9548	0.01611
104.773	31786.8	13751.9	0.43263	102.404	3722.74	62.3088	0.01674
104.865	31793.1	13760.3	0.43281	102.495	3724.66	60.0821	0.01613
104.956	31782.1	13776.9	0.43348	102.587	3724.18	58.2385	0.01564
105.049	31768	13779	0.43374	102.678	3722.68	59.7684	0.01606
105.142	31786.2	13775.8	0.43339	102.771	3723.36	62.6347	0.01682
105.235	31799	13737.1	0.432	102.864	3724.21	61.2352	0.01644
105.325	31733.2	13788.3	0.43451	102.956	3723.7	61.7569	0.01658
105.418	31794.6	13752	0.43253	103.05	3726.47	62.216	0.0167
105.512	31761.7	13760.4	0.43324	103.141	3724.89	59.8811	0.01608
105.605	31785.2	13754.7	0.43274	103.234	3726.1	60.3671	0.0162
105.694	31766.1	13775.2	0.43364	103.326	3726.33	59.8191	0.01605
105.789	31786.1	13751.1	0.43261	103.419	3725.33	59.2256	0.0159
105.878	31775.9	13765.2	0.4332	103.51	3726.75	58.4278	0.01568
105.971	31757.3	13781.2	0.43395	103.602	3726.62	60.5145	0.01624
106.064	31745.2	13782.1	0.43415	103.694	3725.79	61.4731	0.0165
106.157	31778.7	13744	0.43249	103.788	3726.57	59.6568	0.01601
106.247	31760	13750	0.43294	103.882	3726.08	57.2018	0.01535
106.342	31741	13755.2	0.43336	103.972	3728.81	63.1317	0.01693
106.432	31749.7	13752.4	0.43315	104.064	3728.88	60.4761	0.01622
106.527	31733.9	13759.9	0.4336	104.158	3729.12	61.5084	0.01649
106.617	31753	13744.9	0.43287	104.249	3727.66	61.5673	0.01652
106.71	31760.2	13713	0.43177	104.341	3728.23	62.0917	0.01665
106.804	31747.1	13729.8	0.43248	104.433	3728.17	61.2779	0.01644
106.895	31734.4	13734.4	0.43279	104.527	3727.62	59.9108	0.01607
106.986	31752.3	13728.2	0.43235	104.62	3728.22	62.0963	0.01666
107.078	31734.6	13755.2	0.43344	104.71	3728.54	62.3609	0.01673
107.172	31715.8	13751.9	0.4336	104.802	3730.14	60.7874	0.0163
107.263	31707.5	13753.1	0.43375	104.895	3729.64	60.5983	0.01625
107.357	31738.7	13729.6	0.43258	104.988	3728.8	61.8467	0.01659
107.45	31728.8	13742.2	0.43312	105.079	3731.07	64.5224	0.01729
107.54	31738.7	13727.2	0.43251	105.171	3729.42	60.4066	0.0162
107.635	31713.8	13762.8	0.43397	105.264	3730.7	57.9131	0.01552
107.726	31736.5	13723.4	0.43242	105.357	3730.93	63.1015	0.01691
107.818	31718.8	13739.5	0.43317	105.448	3730.38	63.5638	0.01704
107.911	31729.5	13742.6	0.43312	105.543	3730.42	60.7342	0.01628
108.003	31714.2	13739.8	0.43324	105.633	3730.43	62.1721	0.01667
108.097	31723.7	13742.2	0.43318	105.726	3731.92	60.8632	0.01631
108.189	31716.3	13742.5	0.4333	105.82	3730.71	58.7407	0.01575
108.28	31750.5	13708.8	0.43177	105.91	3732.33	65.32	0.0175
108.374	31696	13754.5	0.43395	106.003	3731.42	63.6069	0.01705
108.465	31714.4	13728.9	0.43289	106.094	3732.1	58.6444	0.01571
108.558	31748.7	13708	0.43177	106.189	3731.1	60.2937	0.01616
108.651	31749.1	13727.7	0.43238	106.28	3730.66	58.6237	0.01571
108.744	31732.9	13731.3	0.43272	106.373	3732.86	59.7663	0.01601
108.834	31730.3	13734.1	0.43284	106.465	3729.63	58.2489	0.01562
108.928	31734.8	13715.1	0.43218	106.557	3731.7	57.0589	0.01529
109.022	31727.1	13736.3	0.43295	106.65	3731.74	61.2974	0.01643
109.115	31728.3	13718.4	0.43237	106.743	3731.76	60.0504	0.01609
109.209	31759	13694.1	0.43119	106.836	3730.01	59.2425	0.01588
109.3	31723	13739.3	0.4331	106.926	3728.79	58.8553	0.01578
109.392	31725.2	13739.1	0.43307	107.019	3730.13	62.7201	0.01681
109.484	31716.8	13749.6	0.43351	107.112	3729.83	61.2728	0.01643
109.576	31723.6	13714.5	0.43231	107.206	3730.54	59.5369	0.01596
109.668	31740.4	13703.2	0.43173	107.296	3730.65	62.5182	0.01676
109.761	31703.3	13726.8	0.43298	107.388	3731.35	61.6638	0.01653
109.855	31723.9	13708.4	0.43212	107.481	3729.71	60.6855	0.01627
109.947	31692	13743.3	0.43365	107.575	3728.51	59.0186	0.01583
110.04	31700.7	13715.1	0.43264	107.665	3729.3	61.3872	0.01646
110.132	31712.3	13712.4	0.4324	107.755	3729.68	58.9251	0.0158
110.225	31700.4	13733.1	0.43322	107.845	3728.08	63.6658	0.01708
110.317	31698.3	13723.7	0.43295	107.939	3729.65	60.7703	0.01629
110.408	31721.6	13710.9	0.43223	108.032	3730.94	61.4598	0.01647
110.5	31723.6	13716.1	0.43236	108.122	3730.33	61.877	0.01659
110.592	31720.3	13702.2	0.43197	108.216	3728.87	60.0717	0.01611
110.684	31743.3	13673.8	0.43076	108.308	3729.64	64.388	0.01726
110.778	31732.8	13695.6	0.43159	108.398	3730.59	62.2986	0.0167
110.871	31709.4	13706.1	0.43224	108.491	3729.36	60.4477	0.01621
110.961	31717.5	13696.3	0.43182	108.585	3729.28	56.996	0.01528
111.053	31687	13725.1	0.43315	108.676	3731.58	57.7856	0.01549
111.146	31721.5	13691.2	0.43161	108.769	3729.43	57.6807	0.01547
111.239	31669	13720.7	0.43326	108.861	3729.74	57.6324	0.01545
111.333	31734.5	13694.2	0.43152	108.954	3729.33	63.7112	0.01708
111.424	31694.7	13726.9	0.4331	109.048	3728.8	65.445	0.01755
111.515	31680.1	13739.7	0.4337	109.142	3729.25	61.7014	0.01655
111.608	31705.6	13733.7	0.43316	109.232	3729.32	61.1376	0.01639
111.701	31709.9	13711.6	0.43241	109.325	3729.79	57.9995	0.01555
111.792	31720.3	13718	0.43247	109.419	3728.3	61.4749	0.01649
111.884	31716.1	13714	0.4324	109.51	3728.16	57.1408	0.01533
111.977	31690.1	13725.5	0.43312	109.604	3729.56	63.0357	0.0169
112.07	31733.1	13703.8	0.43184	109.697	3727.98	62.7405	0.01683
112.161	31730.5	13683.2	0.43123	109.787	3727.38	60.4589	0.01622
112.255	31728.3	13715	0.43227	109.879	3727	57.7141	0.01549
112.347	31732	13697.8	0.43167	109.973	3728.87	58.7482	0.01576
112.438	31704.1	13728.9	0.43303	110.066	3728.37	59.3252	0.01591
112.532	31669.2	13739	0.43383	110.157	3728.56	59.439	0.01594
112.625	31716.1	13698.3	0.4319	110.251	3727.64	55.4188	0.01487
112.716	31711.3	13716.5	0.43254	110.341	3727.95	63.776	0.01711
112.809	31690.2	13729.1	0.43323	110.435	3727.06	61.3577	0.01646
112.9	31706.1	13712.9	0.4325	110.526	3727.93	55.9163	0.015
112.994	31710.4	13709.4	0.43233	110.619	3727.7	58.439	0.01568
113.086	31719.6	13710	0.43222	110.712	3727.82	63.3697	0.017
113.177	31736.5	13699.8	0.43167	110.805	3728.48	60.5987	0.01625
113.269	31709.3	13706.9	0.43227	110.895	3729.77	62.3158	0.01671
113.364	31727.2	13701.1	0.43184	110.988	3728.58	67.9555	0.01823
113.456	31732.9	13697.5	0.43165	111.082	3728.62	58.4273	0.01567
113.546	31708.4	13716.3	0.43257	111.175	3728.08	59.1442	0.01586
113.641	31745	13693.5	0.43136	111.266	3728.26	61.4572	0.01648
113.733	31713.1	13729.4	0.43293	111.357	3728.99	59.4621	0.01595
113.825	31708.2	13715.1	0.43254	111.452	3730.9	64.0532	0.01717
113.919	31730.7	13701.1	0.43179	111.542	3731.2	66.3529	0.01778
114.011	31705.8	13712	0.43248	111.636	3731.42	60.6791	0.01626
114.104	31689.5	13730.3	0.43328	111.729	3731.48	56.1201	0.01504
114.197	31722.4	13700.1	0.43188	111.82	3731.37	59.2136	0.01587
114.287	31721.6	13723.7	0.43263	111.912	3731.38	60.2286	0.01614
114.381	31712.6	13723.2	0.43274	112.004	3731.79	62.117	0.01665
114.476	31743.2	13697.5	0.43151	112.097	3732.63	56.5609	0.01515
114.569	31718.6	13705.5	0.4321	112.19	3731.11	62.5026	0.01675
114.662	31718.4	13718	0.4325	112.281	3731.94	63.4202	0.01699
114.754	31680.5	13749.5	0.43401	112.373	3732.92	60.097	0.0161
114.846	31725.3	13695.1	0.43168	112.466	3731.91	59.7777	0.01602
114.937	31695.4	13728.2	0.43313	112.559	3732.78	59.1082	0.01583
115.03	31736.4	13706	0.43187	112.652	3733.93	59.3881	0.0159
115.124	31724.8	13702.3	0.43191	112.743	3733.79	60.1835	0.01612
115.219	31724.2	13708.4	0.43211	112.836	3733.42	59.6156	0.01597
115.311	31722.5	13717.5	0.43242	112.928	3732.91	58.969	0.0158
115.403	31695.9	13713.8	0.43267	113.022	3731.47	61.9976	0.01661
115.495	31674.7	13731.5	0.43352	113.114	3733.15	59.2656	0.01588
115.589	31711.1	13704.5	0.43217	113.207	3734.24	60.7681	0.01627
115.681	31731.4	13685.5	0.43129	113.299	3733.69	57.9363	0.01552
115.773	31694.7	13713.8	0.43268	113.39	3733.09	60.1782	0.01612
115.864	31710.5	13705.3	0.4322	113.482	3734.06	61.6955	0.01652
115.956	31739.3	13708.4	0.43191	113.577	3733.55	62.7114	0.0168
116.049	31757.2	13711.2	0.43175	113.667	3733.31	62.5231	0.01675
116.143	31709.5	13725.1	0.43284	113.759	3733.5	62.0585	0.01662
116.239	31702.8	13727.2	0.433	113.853	3734.67	59.1977	0.01585
116.33	31732.5	13716.2	0.43224	113.944	3734.92	59.2151	0.01585
116.424	31707.8	13738.1	0.43327	114.036	3734.37	59.546	0.01595
116.514	31729.5	13714.7	0.43224	114.13	3735.06	61.331	0.01642
116.606	31753.5	13709.8	0.43176	114.221	3735.8	58.4578	0.01565
116.698	31718.8	13721.9	0.43261	114.313	3735.74	60.4674	0.01619
116.792	31731.5	13714.5	0.43221	114.407	3734.73	61.335	0.01642
116.885	31715.6	13716.4	0.43248	114.499	3735.24	60.4004	0.01617
116.98	31738.7	13709.6	0.43195	114.592	3734.07	60.9389	0.01632
117.07	31715.4	13725.2	0.43276	114.684	3735.48	59.2969	0.01587
117.162	31734	13699.9	0.43171	114.776	3735.36	61.7485	0.01653
117.256	31722.2	13708.1	0.43213	114.869	3735.36	60.781	0.01627
117.349	31716.3	13720.2	0.43259	114.962	3735.57	61.892	0.01657
117.442	31720.8	13700.1	0.43189	115.052	3736.68	60.4575	0.01618
117.534	31695.1	13724.8	0.43303	115.147	3736.24	62.0774	0.01661
117.628	31718.4	13709.8	0.43223	115.243	3736.07	61.0383	0.01634
117.721	31707.9	13706.8	0.43228	115.335	3734.9	59.4636	0.01592
117.815	31682.1	13733.5	0.43348	115.428	3736.46	59.3777	0.01589
117.906	31709.1	13704.1	0.43218	115.522	3735.12	62.3074	0.01668
117.998	31725.9	13691.2	0.43155	115.615	3735.66	62.1404	0.01663
118.092	31694.9	13715.3	0.43273	115.708	3734.6	61.1651	0.01638
118.184	31705.5	13703.1	0.4322	115.799	3735.86	60.3814	0.01616
118.275	31727.8	13668.2	0.4308	115.891	3737.38	60.48	0.01618
118.369	31708.3	13715.6	0.43256	115.983	3737.46	63.1557	0.0169
118.462	31700.7	13710.1	0.43249	116.076	3736.28	60.5063	0.01619
118.552	31692.2	13677	0.43156	116.168	3738.33	58.9778	0.01578
118.645	31683.4	13694.2	0.43222	116.263	3738.15	63.6933	0.01704
118.738	31705.1	13671.3	0.4312	116.353	3739.66	57.369	0.01534
118.83	31697	13680	0.43159	116.445	3738.08	57.584	0.0154
118.92	31703.3	13678.7	0.43146	116.539	3738.95	59.0238	0.01579
119.014	31667.4	13692.3	0.43238	116.632	3738.25	59.3981	0.01589
119.106	31683.5	13665.7	0.43132	116.722	3738.21	53.8965	0.01442
119.2	31700.1	13661.2	0.43095	116.814	3738.92	58.9939	0.01578
119.291	31672.4	13679.3	0.4319	116.907	3737.17	59.5207	0.01593
119.384	31670.4	13684.5	0.43209	116.999	3736.46	59.1719	0.01584
119.476	31675.5	13681.9	0.43194	117.092	3736.84	63.884	0.0171
119.569	31668.5	13677.2	0.43189	117.184	3736.83	60.4827	0.01619
119.662	31665.1	13669.5	0.43169	117.279	3736.9	62.7139	0.01678
119.753	31677.8	13659.8	0.43121	117.374	3735.46	62.7421	0.0168
119.846	31677.3	13678.7	0.43181	117.467	3734.82	59.8741	0.01603
119.936	31657.8	13691.8	0.4325	117.558	3735.18	62.9102	0.01684
120.03	31671.5	13665.6	0.43148	117.652	3735.14	57.095	0.01529
120.123	31663	13673.3	0.43184	117.745	3734.8	59.2202	0.01586
120.216	31659.4	13672.6	0.43187	117.838	3735.54	59.7994	0.01601
120.31	31667	13665.1	0.43152	117.932	3733.5	58.0712	0.01555
120.402	31659.9	13661.1	0.4315	118.025	3735.49	56.6455	0.01516
120.495	31671.3	13671.1	0.43166	118.116	3735.66	66.2046	0.01772
120.589	31656.2	13679.2	0.43212	118.211	3735.34	61.0573	0.01635
120.679	31650.8	13678.3	0.43216	118.302	3735.06	56.6559	0.01517
120.773	31673.6	13664	0.4314	118.396	3733.67	61.3311	0.01643
120.864	31638.2	13666.8	0.43197	118.493	3735.31	55.9932	0.01499
120.957	31665.2	13662	0.43145	118.584	3734.89	61.4263	0.01645
121.048	31665.6	13660.9	0.43141	118.677	3735.07	57.0266	0.01527
121.143	31676	13658.9	0.43121	118.768	3735.4	60.2178	0.01612
121.233	31663.9	13667.3	0.43164	118.861	3736.19	61.7766	0.01653
121.326	31661.3	13660	0.43144	118.953	3734.78	62.4359	0.01672
121.418	31682.4	13658	0.43109	119.044	3734.72	59.0025	0.0158
121.512	31638.6	13701.1	0.43305	119.138	3734.62	61.0393	0.01634
121.605	31688.2	13683.6	0.43182	119.23	3733.52	61.2423	0.0164
121.694	31686.1	13667.6	0.43134	119.322	3734.09	58.7628	0.01574
121.788	31666.9	13705.6	0.43281	119.413	3734.45	57.124	0.0153
121.881	31691.5	13678.9	0.43163	119.508	3733.36	62.6544	0.01678
121.972	31666.7	13690	0.43231	119.602	3732.63	56.228	0.01506
122.065	31650.5	13706.3	0.43305	119.694	3733.61	59.3458	0.01589
122.156	31682.2	13682.1	0.43185	119.787	3732.96	58.2692	0.01561
122.251	31730.2	13651.4	0.43023	119.88	3734.15	59.9005	0.01604
122.341	31707.7	13703	0.43217	119.971	3734.31	60.6151	0.01623
122.433	31709	13691.2	0.43178	120.066	3733.25	63.4156	0.01699
122.525	31685.4	13699.9	0.43237	120.158	3733.64	57.0107	0.01527
122.618	31675.4	13706.5	0.43272	120.249	3734.89	55.7845	0.01494
122.71	31674.9	13699.8	0.43251	120.34	3735.76	60.4023	0.01617
122.805	31712.5	13700.6	0.43203	120.434	3735.02	61.2291	0.01639
122.897	31713.8	13685.3	0.43152	120.526	3735.72	60.7928	0.01627
122.987	31678.2	13702.5	0.43255	120.62	3733.44	63.1922	0.01693
123.077	31672.2	13701.3	0.4326	120.711	3734.9	63.2012	0.01692
123.174	31720	13694.4	0.43173	120.805	3735.66	59.7295	0.01599
123.264	31699.6	13712.5	0.43258	120.897	3734.77	60.3071	0.01615
123.356	31722.5	13704.8	0.43202	120.989	3733.83	57.7682	0.01547
123.45	31712.7	13695.4	0.43186	121.081	3734.02	60.8848	0.01631
123.54	31707.8	13706.5	0.43228	121.174	3735.19	59.5719	0.01595
123.635	31719.2	13707.2	0.43214	121.269	3734.05	59.2272	0.01586
123.728	31746.1	13712.7	0.43195	121.36	3733.98	53.9687	0.01445
123.82	31716.3	13717.1	0.43249	121.454	3734.28	63.3153	0.01696
123.913	31723.2	13729.7	0.4328	121.548	3734.19	61.7975	0.01655
124.005	31737	13715.4	0.43216	121.642	3734.59	61.5851	0.01649
124.097	31732.2	13725.1	0.43253	121.735	3732.89	61.1484	0.01638
124.188	31773.2	13709.5	0.43148	121.828	3734.29	58.5	0.01567
124.283	31765.2	13742	0.43261	121.921	3733.53	60.6856	0.01625
124.375	31782.3	13730.7	0.43202	122.011	3734.15	56.0635	0.01501
124.466	31782.4	13750.6	0.43265	122.103	3733.14	59.1857	0.01585
124.557	31810.2	13720.3	0.43132	122.196	3733.54	61.5104	0.01648
124.651	31812.6	13760.2	0.43254	122.287	3732.43	58.8398	0.01576
124.742	31801	13754.7	0.43252	122.382	3732.53	60.5945	0.01623
124.836	31819.4	13769.9	0.43275	122.473	3732.88	60.805	0.01629
124.928	31827.3	13756.6	0.43223	122.562	3733.08	63.8693	0.01711
125.019	31830.1	13758.7	0.43225	122.654	3732.85	64.6627	0.01732
125.113	31853.3	13748.4	0.43162	122.746	3733.2	59.1813	0.01585
125.206	31818.7	13775	0.43292	122.839	3732.95	64.0981	0.01717
125.301	31841.7	13758.6	0.4321	122.932	3733.47	62.3798	0.01671
125.392	31838.1	13768.9	0.43247	123.026	3733.11	61.2233	0.0164
125.485	31836.1	13755.3	0.43207	123.119	3734.18	57.3915	0.01537
125.579	31840.1	13765.2	0.43232	123.213	3733.41	62.7283	0.0168
125.671	31848.2	13767	0.43227	123.303	3734.42	58.8873	0.01577
125.761	31839.9	13783	0.43289	123.395	3733.96	62.086	0.01663
125.854	31854.3	13770.1	0.43228	123.487	3734.97	60.2865	0.01614
125.946	31832.5	13771.5	0.43262	123.581	3731.97	62.9913	0.01688
126.04	31864.6	13774.2	0.43227	123.672	3734.03	74.9904	0.02008
126.13	31860.1	13785.6	0.43269	123.763	3733.34	63.1094	0.0169
126.222	31866.4	13774.6	0.43226	123.856	3737.4	57.3183	0.01534
126.314	31862	13761.1	0.4319	123.95	3735.57	58.3174	0.01561
126.407	31855.4	13792.2	0.43296	124.043	3737.19	61.917	0.01657
126.5	31861	13784.5	0.43264	124.133	3736.01	59.9995	0.01606
126.593	31823.3	13805.6	0.43382	124.225	3736.87	60.1049	0.01608
126.683	31878.1	13767.1	0.43187	124.319	3736.32	54.6914	0.01464
126.777	31861	13793.3	0.43292	124.411	3736.59	63.6015	0.01702
126.868	31880.3	13784.5	0.43238	124.502	3737.31	60.7561	0.01626
126.96	31863.5	13790.8	0.43281	124.595	3738.66	57.2603	0.01532
127.052	31885.1	13792.7	0.43257	124.688	3736.42	64.1415	0.01717
127.146	31865.1	13796	0.43295	124.78	3736.92	61.2871	0.0164
127.238	31882.8	13780.9	0.43224	124.871	3737.54	64.2684	0.0172
127.33	31879.6	13791.8	0.43262	124.964	3735.66	62.2906	0.01667
127.421	31898	13777.9	0.43194	125.058	3738.17	59.7081	0.01597
127.514	31907.9	13792.4	0.43226	125.154	3739.71	56.3462	0.01507
127.605	31871.2	13811.9	0.43337	125.245	3737.25	59.906	0.01603
127.7	31914.1	13770.8	0.4315	125.339	3738.39	58.8721	0.01575
127.792	31896.5	13804.6	0.43279	125.431	3738.28	60.9494	0.0163
127.885	31898.8	13775.4	0.43185	125.524	3739.89	59.0278	0.01578
127.975	31913.6	13767.1	0.43139	125.617	3738.59	64.2723	0.01719
128.067	31900.3	13784.1	0.4321	125.713	3739.44	57.3547	0.01534
128.162	31920.5	13780.1	0.4317	125.805	3739.53	61.7737	0.01652
128.254	31913.3	13784.6	0.43194	125.897	3740.21	62.0842	0.0166
128.346	31909.9	13810.4	0.43279	125.989	3739.18	59.7712	0.01599
128.436	31908.6	13804.1	0.43261	126.081	3740.34	60.0743	0.01606
128.53	31926.9	13799	0.43221	126.172	3739.6	59.5035	0.01591
128.621	31913.1	13807.2	0.43265	126.266	3739.26	59.2388	0.01584
128.714	31920.8	13795.5	0.43218	126.356	3740.24	60.3133	0.01613
128.806	31897.7	13807	0.43285	126.448	3740.14	60.2894	0.01612
128.9	31904.8	13806.6	0.43274	126.541	3740.01	62.8832	0.01681
128.992	31920.8	13816.2	0.43283	126.633	3740.5	55.8009	0.01492
129.085	31899.4	13794	0.43242	126.728	3739.53	61.5812	0.01647
129.178	31902.8	13815.8	0.43306	126.823	3741.09	65.1197	0.01741
129.267	31908.9	13824.5	0.43325	126.915	3740.43	61.8722	0.01654
129.359	31913.2	13838.5	0.43363	127.008	3740.65	59.2693	0.01584
129.452	31944.6	13841	0.43328	127.101	3740.9	60.4659	0.01616
129.544	31963.1	13795.2	0.4316	127.191	3740.43	57.969	0.0155
129.636	31958.3	13813.6	0.43224	127.283	3740.45	57.8271	0.01546
129.731	31949.4	13837.1	0.43309	127.378	3740.51	62.6896	0.01676
129.823	31948.9	13824.8	0.43272	127.469	3739.5	56.2657	0.01505
129.914	31955.2	13837.4	0.43302	127.561	3740.42	60.5842	0.0162
130.006	31972.1	13822.7	0.43234	127.653	3741.14	62.2391	0.01664
130.1	31957.5	13816.9	0.43235	127.745	3741.71	58.7072	0.01569
130.192	31944.5	13830.3	0.43295	127.839	3741.28	59.9875	0.01603
130.285	31964.2	13824.5	0.4325	127.934	3740.33	58.737	0.0157
130.381	31973.9	13826.4	0.43243	128.026	3740.1	61.2824	0.01639
130.471	31981.7	13840.1	0.43275	128.118	3740.51	64.5293	0.01725
130.564	31995.4	13824.3	0.43207	128.21	3739.9	60.2604	0.01611
130.656	31976.4	13829.5	0.43249	128.305	3740.46	60.2978	0.01612
130.75	32009.4	13820.7	0.43177	128.397	3742.4	60.8193	0.01625
130.84	31983.2	13842	0.43279	128.489	3740.74	60.422	0.01615
130.933	32009.3	13827.6	0.43199	128.581	3741.3	61.8434	0.01653
131.025	31984.1	13837.4	0.43263	128.675	3740.92	58.6263	0.01567
131.117	32010.3	13822.3	0.43181	128.769	3740.23	58.4241	0.01562
131.212	31998.4	13823.2	0.432	128.862	3739.26	61.3017	0.01639
131.304	32014.4	13827.1	0.4319	128.955	3740.33	63.2912	0.01692
131.396	31998.5	13830.9	0.43223	129.048	3739.25	61.976	0.01657
131.489	31966.3	13871.5	0.43394	129.139	3740.29	58.9143	0.01575
131.582	32004.9	13821.9	0.43187	129.23	3740.67	60.357	0.01614
131.674	31986.8	13853.3	0.4331	129.323	3739.98	60.9847	0.01631
131.765	31984.9	13843.7	0.43282	129.417	3740.32	62.9841	0.01684
131.857	31974	13848.3	0.43311	129.51	3739.67	63.0219	0.01685
131.951	31991.7	13822.7	0.43207	129.602	3741.08	61.2886	0.01638
132.041	31969.4	13856.6	0.43343	129.696	3741.86	61.1327	0.01634
132.133	31984.7	13828.9	0.43236	129.787	3740.1	61.3157	0.01639
132.228	31986.9	13828.7	0.43232	129.882	3741.66	61.7436	0.0165
132.321	32012.3	13830	0.43202	129.978	3741.52	60.5901	0.01619
132.412	31996.2	13824.2	0.43206	130.069	3741.29	67.0075	0.01791
132.505	31991.3	13831.8	0.43236	130.164	3742.56	57.5471	0.01538
132.595	31987.2	13836.8	0.43257	130.254	3741.63	58.1848	0.01555
132.688	31965.9	13844	0.43309	130.346	3742.68	58.8931	0.01574
132.781	31986	13843.8	0.43281	130.438	3742.18	58.9795	0.01576
132.875	32002.2	13841.8	0.43253	130.532	3741.92	61.8006	0.01652
132.965	32002.3	13846.4	0.43267	130.624	3741.54	60.9178	0.01628
133.06	31983.7	13861.6	0.4334	130.715	3741.78	64.6337	0.01727
133.152	32013.5	13846.2	0.43251	130.808	3742.81	59.2615	0.01583
133.245	32027.6	13811.3	0.43123	130.9	3739.94	60.0819	0.01606
133.337	31998.2	13823.9	0.43202	130.992	3739.61	57.9566	0.0155
133.428	32028.8	13855.2	0.43259	131.087	3740.55	59.7899	0.01598
133.519	31986.7	13856.5	0.4332	131.179	3740.99	60.364	0.01614
133.612	31980.9	13857.5	0.4333	131.274	3740.28	62.7872	0.01679
133.706	31990	13834.4	0.43246	131.366	3740.59	58.3434	0.0156
133.796	32014.7	13824.8	0.43183	131.458	3740.07	60.3641	0.01614
133.889	31993.8	13828.7	0.43223	131.55	3739.97	58.4275	0.01562
133.98	31989.2	13824.8	0.43217	131.643	3739.48	59.6749	0.01596
134.072	31982.3	13837.1	0.43265	131.735	3739.03	67.4332	0.01803
134.166	31984.2	13848.3	0.43297	131.829	3739.69	61.733	0.01651
134.257	32017.8	13822.5	0.43171	131.919	3739.14	60.6277	0.01621
134.351	32025.6	13823.1	0.43162	132.014	3739.58	63.2868	0.01692
134.442	32015.9	13840.4	0.4323	132.105	3739.12	61.8345	0.01654
134.536	32024	13838	0.43211	132.197	3739.62	64.3486	0.01721
134.629	32026.6	13832.9	0.43192	132.291	3740.6	59.6646	0.01595
134.721	32026.6	13861.1	0.4328	132.387	3740	59.1733	0.01582
134.811	32034.4	13878.5	0.43324	132.478	3739.64	62.0874	0.0166
134.903	32040.5	13857.2	0.43249	132.571	3739.86	62.8154	0.0168
134.997	32031.2	13871.2	0.43305	132.665	3740.79	58.0915	0.01553
135.09	32045.4	13853.5	0.43231	132.756	3740.31	62.73	0.01677
135.182	32038.5	13899.4	0.43384	132.848	3739.74	58.2102	0.01557
135.274	32041.7	13864	0.43268	132.941	3740.96	58.8334	0.01573
135.366	32056	13859	0.43234	133.033	3741	61.4766	0.01643
135.458	32079.1	13853.7	0.43186	133.125	3742.18	56.9901	0.01523
135.549	32054.3	13867.7	0.43263	133.217	3741.02	57.2835	0.01531
135.641	32057.5	13871.3	0.4327	133.31	3739.9	60.7699	0.01625
135.73	32078	13859.5	0.43205	133.403	3740.26	61.0907	0.01633
135.822	32049.2	13866.2	0.43265	133.495	3740.53	57.1741	0.01529
135.914	32073.2	13866.2	0.43233	133.587	3740.95	57.7602	0.01544
136.006	32067.7	13862.7	0.43229	133.679	3740.73	66.3362	0.01773
136.098	32087.4	13843.2	0.43142	133.772	3740.16	59.145	0.01581
136.19	32101.1	13869.1	0.43205	133.864	3741.21	61.4891	0.01644
136.282	32050	13873.8	0.43288	133.957	3740.87	56.9304	0.01522
136.376	32060.3	13900.6	0.43358	134.049	3741.26	62.5078	0.01671
136.469	32072.7	13859.2	0.43212	134.142	3743.27	57.441	0.01535
136.562	32068.7	13880.6	0.43284	134.235	3743.02	63.1887	0.01688
136.652	32067.2	13877.1	0.43275	134.324	3742.45	59.3366	0.01586
136.746	32086.2	13848.7	0.43161	134.419	3741.85	58.272	0.01557
136.838	32077.7	13863	0.43217	134.51	3742.98	60.8571	0.01626
136.929	32109.3	13850.2	0.43134	134.603	3742.68	62.3667	0.01666
137.023	32094.2	13882.2	0.43254	134.696	3742.39	61.1915	0.01635
137.115	32086.7	13875.3	0.43243	134.787	3742.14	63.1968	0.01689
137.208	32078.9	13866.2	0.43225	134.88	3743.44	59.4375	0.01588
137.3	32073.6	13867.5	0.43237	134.972	3743.53	60.0602	0.01604
137.392	32087.7	13862.5	0.43202	135.066	3742.72	59.1707	0.01581
137.484	32075.8	13880.1	0.43273	135.156	3744.33	62.4323	0.01667
137.577	32070.1	13874.4	0.43263	135.249	3743.09	60.1438	0.01607
137.668	32059.2	13890	0.43326	135.343	3742.56	60.4849	0.01616
137.759	32066.8	13884.5	0.43299	135.435	3742.92	56.5929	0.01512
137.851	32082.7	13845	0.43154	135.527	3743.85	60.454	0.01615
137.944	32098.1	13873.1	0.43221	135.62	3744.55	59.7473	0.01596
138.038	32090.3	13857	0.43181	135.712	3743.94	59.6944	0.01594
138.131	32083.6	13880.3	0.43263	135.805	3744.02	60.9087	0.01627
138.223	32079.2	13877	0.43259	135.895	3744.93	64.7007	0.01728
138.314	32089.9	13862.9	0.432	135.988	3745.13	60.1624	0.01606
138.408	32059.2	13878.5	0.4329	136.081	3746.34	63.225	0.01688
138.499	32090.7	13888.9	0.4328	136.172	3745.63	63.6548	0.01699
138.59	32080.1	13861.5	0.43209	136.265	3745.46	61.0331	0.0163
138.683	32069.6	13868	0.43244	136.358	3745.62	62.1488	0.01659
138.778	32073.9	13857.2	0.43204	136.451	3745.72	63.828	0.01704
138.869	32078	13860.7	0.43209	136.547	3744.91	60.8526	0.01625
138.962	32063.2	13862.2	0.43234	136.638	3744.95	58.5785	0.01564
139.054	32094.5	13849.7	0.43153	136.731	3747.36	60.2117	0.01607
139.145	32093.8	13838.4	0.43118	136.824	3745.62	62.0269	0.01656
139.236	32078.7	13861.2	0.4321	136.914	3745.49	60.8669	0.01625
139.332	32090.9	13859.9	0.43189	137.009	3746.77	63.1069	0.01684
139.424	32100.6	13867.8	0.43201	137.099	3747.14	60.6992	0.0162
139.514	32118.8	13836.4	0.43079	137.192	3746.37	61.718	0.01647
139.609	32060.2	13862.2	0.43238	137.286	3746.25	58.2847	0.01556
139.701	32052.7	13873.7	0.43284	137.376	3746.86	61.1243	0.01631
139.791	32039.9	13868.9	0.43286	137.471	3748.21	59.4399	0.01586
139.883	32064.7	13846.9	0.43184	137.562	3747.47	61.7227	0.01647
139.978	32059.4	13850.3	0.43202	137.656	3748.04	60.4327	0.01612
140.073	32075	13827.3	0.43109	137.746	3747.01	62.7279	0.01674
140.165	32046.1	13830.4	0.43158	137.84	3747.74	62.0743	0.01656
140.256	32052.5	13830.1	0.43148	137.933	3749.25	60.1437	0.01604
140.351	32021.1	13855.9	0.43271	138.026	3748.15	58.1662	0.01552
140.442	32034.8	13851.2	0.43238	138.119	3749.4	61.9007	0.01651
140.533	32034.6	13844.1	0.43216	138.212	3747.86	57.9798	0.01547
140.625	32009.8	13864.6	0.43314	138.301	3748.13	57.8816	0.01544
140.718	32038.3	13818.1	0.4313	138.394	3748.86	59.8184	0.01596
140.81	32021	13840.1	0.43222	138.488	3750.32	61.2447	0.01633
140.903	32038.4	13818.3	0.4313	138.579	3747.78	58.5915	0.01563
140.996	32032.6	13837.8	0.43199	138.67	3749.13	61.4219	0.01638
141.087	32004.9	13839.5	0.43242	138.76	3749.03	59.0938	0.01576
141.181	32050.6	13807.5	0.4308	138.855	3750.9	60.0037	0.016
141.274	32017.3	13839.1	0.43224	138.948	3751.11	60.9847	0.01626
141.364	32025.5	13822.2	0.4316	139.041	3750.26	62.1794	0.01658
141.458	32034.4	13801.8	0.43084	139.133	3750.21	63.0835	0.01682
141.55	32022.3	13835.2	0.43205	139.226	3749.27	59.8785	0.01597
141.643	32012.4	13837.1	0.43224	139.318	3752.22	57.6035	0.01535
141.734	32045	13812.8	0.43104	139.41	3749.73	62.0778	0.01656
141.826	32034.1	13809.6	0.43109	139.501	3749.82	59.9548	0.01599
141.918	32067.6	13831.7	0.43133	139.593	3750.23	59.2214	0.01579
142.012	32007	13855.4	0.43289	139.686	3749.79	59.9445	0.01599
142.103	32040.6	13816.4	0.43122	139.779	3751.77	60.486	0.01612
142.195	32086.5	13814	0.43052	139.872	3751.18	61.7548	0.01646
142.288	32063	13799	0.43037	139.963	3751.45	59.5535	0.01587
142.38	32041.2	13841.9	0.432	140.057	3750.26	57.7673	0.0154
142.474	32160.2	13766.2	0.42805	140.149	3750.01	59.8757	0.01597
142.566	32027.9	13843.2	0.43222	140.239	3752.65	58.871	0.01569
142.658	32040.1	13829.7	0.43164	140.332	3750.82	58.072	0.01548
142.751	32029.6	13844.5	0.43224	140.424	3753.22	60.4321	0.0161
142.842	32030.2	13818.9	0.43143	140.517	3753.38	60.3349	0.01607
142.935	32046	13836.2	0.43176	140.609	3751.24	59.2976	0.01581
143.028	32069	13813.6	0.43075	140.703	3753.46	59.2296	0.01578
143.12	32015	13831.2	0.43202	140.795	3753.2	60.757	0.01619
143.211	31988.6	13862.6	0.43336	140.888	3753.13	62.1088	0.01655
143.303	32046.2	13791.9	0.43038	140.978	3753.48	59.1831	0.01577
143.397	32007.5	13838.2	0.43234	141.071	3753.58	62.0268	0.01652
143.488	32011.7	13830	0.43203	141.162	3754.36	60.1046	0.01601
143.582	32031.6	13830.8	0.43179	141.254	3753.3	61.2237	0.01631
143.672	32027.8	13831.1	0.43185	141.347	3753.3	62.8662	0.01675
143.767	32044.8	13815.9	0.43114	141.441	3754.77	62.4585	0.01663
143.857	32008.5	13841.1	0.43242	141.532	3753.09	61.9851	0.01652
143.951	32029.8	13822.1	0.43154	141.625	3753.36	58.8413	0.01568
144.043	32018.6	13829.2	0.43191	141.716	3752.44	60.7765	0.0162
144.136	32011.6	13824.4	0.43186	141.81	3754.27	61.0868	0.01627
144.227	32023.5	13821.5	0.43161	141.901	3755.42	61.0378	0.01625
144.322	32020.4	13801	0.43101	141.995	3754.88	61.6871	0.01643
144.413	32010.8	13825.4	0.4319	142.087	3756.67	58.4003	0.01555
144.504	31993.3	13822.1	0.43203	142.179	3754.88	61.8345	0.01647
144.596	32006.1	13820	0.43179	142.273	3755.36	60.4381	0.01609
144.69	32029.9	13793.3	0.43064	142.367	3755.24	60.202	0.01603
144.781	32002.9	13820.7	0.43186	142.46	3754.36	63.809	0.017
144.873	32026.9	13792.3	0.43065	142.553	3757.77	62.5062	0.01663
144.966	32022.6	13800.2	0.43095	142.645	3756.82	59.4037	0.01581
145.058	32012.1	13810.5	0.43141	142.737	3757.28	62.9209	0.01675
145.15	32000.6	13820.3	0.43188	142.831	3757.44	57.9888	0.01543
145.244	31976	13825.1	0.43236	142.924	3757.2	57.9301	0.01542
145.339	31998.6	13805.3	0.43144	143.018	3755.63	61.276	0.01632
145.433	32001.5	13831.1	0.4322	143.111	3756.78	59.7781	0.01591
145.528	32017.6	13805.3	0.43118	143.203	3756.01	60.8321	0.0162
145.62	32018.2	13802.1	0.43107	143.298	3756.36	58.8647	0.01567
145.712	32005.1	13805.3	0.43134	143.388	3757.25	58.5472	0.01558
145.806	32014.3	13821.9	0.43174	143.482	3756.93	58.9661	0.0157
145.9	31995.3	13809	0.43159	143.575	3757.13	59.619	0.01587
145.991	32005.9	13806.6	0.43138	143.665	3757.57	59.678	0.01588
146.082	32017.6	13802.8	0.4311	143.757	3756.81	58.0287	0.01545
146.176	32012.7	13818.3	0.43165	143.85	3758.46	60.2884	0.01604
146.269	32019.8	13832.2	0.43199	143.942	3758.47	59.5209	0.01584
146.362	32032.5	13803.9	0.43094	144.036	3757.87	62.9261	0.01675
146.452	31979.5	13863.2	0.4335	144.129	3758.95	59.6373	0.01587
146.546	32026.1	13827.6	0.43176	144.221	3757.31	62.8767	0.01673
146.637	32001.8	13834.5	0.4323	144.313	3758.79	59.7738	0.0159
146.731	32008.1	13828.5	0.43203	144.403	3757.3	62.7333	0.0167
146.822	31992.8	13828.7	0.43224	144.497	3757.48	59.9979	0.01597
146.915	31990.8	13836.6	0.43252	144.588	3758.37	59.2545	0.01577
147.007	32041.4	13784	0.43019	144.68	3757.77	60.5626	0.01612
147.1	32030.3	13799.5	0.43083	144.774	3758	59.7004	0.01589
147.195	32029.2	13800.4	0.43087	144.867	3758.4	60.3281	0.01605
147.286	32013.9	13816.2	0.43157	144.959	3759.54	62.2859	0.01657
147.379	32000	13833.8	0.43231	145.055	3759.33	61.2963	0.01631
147.472	32013.7	13815.9	0.43156	145.146	3758.94	61.052	0.01624
147.564	32008.7	13794.4	0.43096	145.238	3758.99	59.3908	0.0158
147.657	32008.3	13814.4	0.43159	145.33	3759.85	60.4633	0.01608
147.749	32021	13795.2	0.43082	145.424	3759.19	60.3818	0.01606
147.84	32007.6	13813.8	0.43158	145.515	3759.95	61.0847	0.01625
147.932	31980.9	13828.2	0.43239	145.607	3758.62	59.8581	0.01593
148.025	31986.4	13801.1	0.43147	145.702	3758.4	62.8018	0.01671
148.118	31977.4	13809.5	0.43185	145.796	3757.71	59.0348	0.01571
148.212	31997	13775	0.43051	145.887	3757.94	59.9219	0.01595
148.301	31980.7	13793.4	0.4313	145.98	3758.93	61.9679	0.01649
148.395	31973.7	13817	0.43214	146.075	3757.1	62.5602	0.01665
148.487	31985.1	13807	0.43167	146.165	3759.25	59.8182	0.01591
148.579	31984	13790.8	0.43118	146.256	3758.9	59.5467	0.01584
148.672	31988.5	13787	0.431	146.351	3759.05	60.3705	0.01606
148.766	32018.5	13784.6	0.43052	146.441	3757.89	61.2917	0.01631
148.858	31978.2	13794.7	0.43138	146.536	3759.02	63.532	0.0169
148.95	31956.5	13802.6	0.43192	146.626	3759.13	63.8125	0.01698
149.042	31976.7	13798.8	0.43152	146.719	3759.45	60.4582	0.01608
149.134	31975	13796.6	0.43148	146.811	3759.43	61.2689	0.0163
149.226	31983	13782.8	0.43094	146.904	3759.04	60.9696	0.01622
149.317	31942.3	13816.5	0.43255	146.996	3759.22	62.5416	0.01664
149.41	31977.7	13809.8	0.43186	147.089	3758.23	59.1756	0.01575
149.503	31992.2	13792.6	0.43112	147.18	3760.71	62.3161	0.01657
149.597	31983.4	13795.3	0.43133	147.274	3760.22	62.4311	0.0166
149.69	31988.6	13772	0.43053	147.365	3759.71	61.2362	0.01629
149.781	31999.7	13784.9	0.43078	147.459	3760	59.1592	0.01573
149.873	31973.8	13819.5	0.43221	147.551	3760.47	64.4441	0.01714
149.966	32001.5	13782.5	0.43068	147.644	3760.64	60.5732	0.01611
150.057	32009.4	13805.9	0.43131	147.737	3760.38	60.0795	0.01598
150.149	31993.4	13815.2	0.43182	147.828	3759.3	62.6554	0.01667
150.244	31991.9	13802.6	0.43144	147.919	3760.23	61.1021	0.01625
150.336	32010	13811.8	0.43148	148.013	3758.87	60.208	0.01602
150.428	32039.9	13779.5	0.43007	148.104	3760.76	60.8512	0.01618
150.521	31986.7	13823.3	0.43216	148.198	3758.97	63.3875	0.01686
150.613	31985.4	13815.3	0.43192	148.291	3760.72	62.4387	0.0166
150.705	32000.4	13821.1	0.4319	148.382	3759.32	60.5922	0.01612
150.798	32024	13789.6	0.4306	148.476	3758.91	60.3546	0.01606
150.89	32005.1	13799.1	0.43115	148.566	3760.15	62.0901	0.01651
150.983	32006.8	13811	0.4315	148.658	3759	63.3331	0.01685
151.077	31998.4	13815.4	0.43175	148.751	3759.73	57.4099	0.01527
151.171	32031.2	13817.5	0.43138	148.844	3761.25	58.1187	0.01545
151.265	32027.7	13821.8	0.43156	148.935	3761.1	59.7351	0.01588
151.355	32015.6	13800.3	0.43105	149.03	3759.41	56.4401	0.01501
151.447	32003.2	13807.9	0.43145	149.12	3763	60.1049	0.01597
151.541	32008.9	13794.1	0.43095	149.213	3759.58	63.7168	0.01695
151.634	32021	13804.1	0.4311	149.305	3761.34	59.9946	0.01595
151.726	32027.8	13817.5	0.43142	149.397	3761	59.9833	0.01595
151.819	32022.9	13807	0.43116	149.489	3761.55	58.5886	0.01558
151.909	32003.8	13816	0.4317	149.583	3761.15	61.6493	0.01639
152.001	32020.6	13821.7	0.43165	149.675	3761.1	62.0867	0.01651
152.095	32020.2	13812.6	0.43137	149.769	3759.84	66.7754	0.01776
152.19	32038.7	13807.2	0.43095	149.859	3760.51	60.7361	0.01615
152.284	32022.5	13823.9	0.43169	149.952	3760.65	60.5938	0.01611
152.375	32035.2	13819.4	0.43138	150.046	3761.08	62.3699	0.01658
152.468	32039.8	13825.8	0.43152	150.14	3760.22	59.7762	0.0159
152.562	32054.9	13803.4	0.43062	150.234	3762.58	61.2406	0.01628
152.658	32041.4	13807.2	0.43092	150.325	3761.41	59.6651	0.01586
152.749	32042.3	13814.4	0.43113	150.417	3760.86	61.7026	0.01641
152.84	32045	13819.4	0.43125	150.51	3760.95	60.2	0.01601
152.933	32058.5	13806.4	0.43066	150.602	3761.31	59.4923	0.01582
153.026	32033.6	13849.5	0.43234	150.697	3761.57	60.9781	0.01621
153.119	32053.8	13811.7	0.43089	150.793	3761.91	62.7953	0.01669
153.211	32022	13837.8	0.43213	150.883	3761.66	62.4245	0.01659
153.302	32048.8	13807	0.43081	150.977	3762.78	60.0291	0.01595
153.396	32055.8	13818.8	0.43109	151.071	3763.39	60.4692	0.01607
153.492	32053	13805.5	0.43071	151.163	3761.73	59.8088	0.0159
153.584	32039.1	13806.4	0.43092	151.257	3762.06	59.2073	0.01574
153.677	32029.3	13808.6	0.43112	151.349	3762.86	59.2147	0.01574
153.769	32025.7	13822	0.43159	151.441	3761	61.0999	0.01625
153.859	32027.9	13818.9	0.43146	151.534	3761.5	62.2554	0.01655
153.952	32032.6	13813.9	0.43124	151.627	3760.84	60.825	0.01617
154.046	32028.8	13809.1	0.43115	151.718	3763.02	63.8295	0.01696
154.139	32010.7	13824.7	0.43188	151.811	3762.04	60.9203	0.01619
154.231	32044	13797.3	0.43057	151.905	3761.84	58.4256	0.01553
154.321	32014.7	13813.3	0.43147	151.995	3762.37	62.6568	0.01665
154.416	32017.4	13822.2	0.43171	152.087	3762.44	59.4349	0.0158
154.508	32009.5	13824	0.43187	152.179	3761.25	62.8753	0.01672
154.6	32046.2	13800.8	0.43065	152.273	3761.89	61.1594	0.01626
154.691	32033.5	13791.6	0.43054	152.364	3763.12	58.9343	0.01566
154.785	32039.9	13798.5	0.43067	152.458	3763.18	60.756	0.01614
154.877	32026.3	13805.8	0.43108	152.549	3762	60.6914	0.01613
154.968	31978.3	13853.9	0.43323	152.643	3761.28	62.3974	0.01659
155.06	32028.1	13807.8	0.43111	152.737	3763.36	61.0973	0.01623
155.152	32007.7	13818.1	0.43171	152.83	3762.11	59.5233	0.01582
155.244	32000	13827.7	0.43212	152.923	3763.26	60.8918	0.01618
155.337	32040.6	13802.9	0.43079	153.014	3762.45	58.3126	0.0155
155.429	32027.4	13814.8	0.43134	153.109	3762.88	61.9067	0.01645
155.521	32040	13789.7	0.43039	153.199	3761.86	62.3139	0.01656
155.616	32027.7	13832.2	0.43188	153.294	3763.9	60.7257	0.01613
155.706	32003	13825.6	0.43201	153.384	3761.93	63.5901	0.0169
155.8	32038.6	13830.9	0.4317	153.476	3764.02	58.9392	0.01566
155.891	32038.2	13809.1	0.43102	153.568	3762.79	62.5614	0.01663
155.983	32045.2	13811.6	0.431	153.662	3762.85	57.1542	0.01519
156.078	32036.9	13803.8	0.43087	153.752	3762.09	58.709	0.01561
156.168	32036.4	13814	0.4312	153.844	3763.12	60.2812	0.01602
156.26	32023.7	13792.3	0.43069	153.938	3762.18	60.8225	0.01617
156.352	32022	13808.8	0.43123	154.031	3762.8	59.0584	0.0157
156.445	32020.3	13797.8	0.43091	154.122	3763.49	59.1098	0.01571
156.539	31994.7	13804.9	0.43148	154.215	3763.36	58.5462	0.01556
156.631	32006.8	13803.7	0.43128	154.307	3764.2	58.8159	0.01563
156.721	31977.9	13808.7	0.43182	154.399	3763.56	61.4531	0.01633
156.814	32004	13792.9	0.43097	154.492	3763.47	60.0681	0.01596
156.905	32016.1	13782.8	0.4305	154.584	3762.93	58.5591	0.01556
156.997	31972.3	13813.5	0.43205	154.677	3763.79	63.5411	0.01688
157.091	32007.2	13793.3	0.43094	154.769	3762.51	60.2916	0.01602
157.185	31986.6	13798.2	0.43137	154.862	3762.15	60.448	0.01607
157.277	31979.1	13792.6	0.4313	154.955	3761.82	59.7887	0.01589
157.37	31992.1	13790	0.43104	155.046	3761.29	61.884	0.01645
157.463	32031.9	13767.1	0.42979	155.138	3760.9	61.1471	0.01626
157.553	32003.6	13795.2	0.43105	155.233	3762.58	59.0479	0.01569
157.645	31994.8	13805.9	0.43151	155.327	3761	60.6876	0.01614
157.738	32002.2	13790.5	0.43092	155.42	3762.96	60.322	0.01603
157.833	32007.4	13774.4	0.43035	155.514	3761.99	58.8731	0.01565
157.923	31985.4	13790.4	0.43115	155.607	3761.42	61.9368	0.01647
158.016	31970.8	13779.9	0.43101	155.698	3762	58.2693	0.01549
158.109	31987.5	13773.8	0.4306	155.789	3762.25	60.0971	0.01597
158.202	31989.7	13777.2	0.43068	155.882	3761.61	57.6739	0.01533
158.292	32022.3	13739	0.42904	155.974	3762.89	60.2392	0.01601
158.385	32002.8	13769.5	0.43026	156.068	3762.27	60.7805	0.01616
158.477	31970.5	13775.8	0.43089	156.159	3761.75	61.4917	0.01635
158.57	31983.8	13776.4	0.43073	156.253	3764.1	60.6484	0.01611
158.663	31960	13784.6	0.43131	156.344	3761.98	61.8602	0.01644
158.753	31983.8	13748.5	0.42986	156.436	3765.58	65.1886	0.01731
158.847	31962.6	13770.8	0.43084	156.53	3762.44	62.1018	0.01651
158.938	31972.8	13754.1	0.43018	156.621	3763.74	60.5925	0.0161
159.032	31954	13762.1	0.43068	156.713	3765.08	60.8484	0.01616
159.128	31944.4	13766.6	0.43095	156.807	3763.88	62.7698	0.01668
159.221	31935.7	13770.1	0.43118	156.899	3764.12	60.2763	0.01601
159.314	31949.8	13741.1	0.43008	156.989	3764.11	59.3764	0.01577
159.406	31945.4	13753.9	0.43055	157.081	3764.94	61.1492	0.01624
159.499	31923.2	13767.5	0.43127	157.174	3763.2	64.1918	0.01706
159.591	31937.7	13751.6	0.43058	157.266	3764.47	59.8763	0.01591
159.681	31923.6	13748.7	0.43068	157.358	3763.99	59.0448	0.01569
159.774	31920.7	13743.9	0.43056	157.45	3764.22	59.3525	0.01577
159.869	31947.2	13711.5	0.42919	157.543	3764.58	66.5927	0.01769
159.959	31925.2	13749	0.43066	157.636	3762.36	60.3364	0.01604
160.053	31933.4	13707.9	0.42927	157.729	3762.22	61.7133	0.0164
160.143	31872.9	13753.9	0.43152	157.822	3759.89	59.8051	0.01591
160.236	31906.6	13725	0.43016	157.912	3762.01	59.6861	0.01587
160.328	31894.8	13739.4	0.43077	158.004	3762.29	60.3301	0.01604
160.422	31901.1	13747.3	0.43093	158.097	3764.12	60.1879	0.01599
160.515	31888.4	13742.6	0.43096	158.19	3761.82	59.4181	0.0158
160.605	31913.3	13708.7	0.42956	158.283	3762.64	58.2325	0.01548
160.697	31918.7	13694.2	0.42904	158.376	3763.2	60.9002	0.01618
160.79	31881.9	13720.8	0.43036	158.466	3763.19	61.3457	0.0163
160.882	31877.1	13731.1	0.43075	158.558	3760.9	60.1768	0.016
160.976	31874.3	13734.1	0.43088	158.651	3760.49	61.5561	0.01637
161.07	31886.1	13725	0.43044	158.745	3762.15	57.6455	0.01532
161.165	31863.1	13735.9	0.43109	158.836	3762.13	59.6941	0.01587
161.256	31886.3	13704.6	0.4298	158.928	3763.3	60.4419	0.01606
161.347	31876.4	13724.4	0.43055	159.022	3762.78	59.97	0.01594
161.442	31888.2	13706.8	0.42984	159.116	3762.56	60.107	0.01598
161.534	31879.3	13709.6	0.43005	159.209	3762.84	59.044	0.01569
161.624	31903.5	13696.6	0.42931	159.302	3762.89	64.0711	0.01703
161.716	31854.6	13717.5	0.43063	159.393	3762.16	60.7179	0.01614
161.808	31841.7	13717.4	0.4308	159.488	3762.71	60.5627	0.0161
161.902	31844	13719.2	0.43082	159.581	3762.92	61.3133	0.01629
161.994	31863	13709.3	0.43026	159.673	3764.4	61.6029	0.01636
162.085	31848.5	13704.3	0.4303	159.765	3762.95	59.8568	0.01591
162.18	31843.1	13688.1	0.42986	159.856	3763.72	61.1652	0.01625
162.269	31847.5	13690.1	0.42986	159.949	3763.63	61.4851	0.01634
162.361	31850.6	13702.6	0.43022	160.043	3763.88	61.2477	0.01627
162.457	31839.8	13703.6	0.43039	160.139	3763.41	59.2099	0.01573
162.547	31837.5	13704.1	0.43044	160.229	3764.95	59.7794	0.01588
162.636	31829.5	13712.5	0.43081	160.323	3763.6	61.6959	0.01639
162.727	31850.6	13680.5	0.42952	160.415	3763.34	59.0504	0.01569
162.821	31829	13691.6	0.43016	160.506	3762.71	58.8239	0.01563
162.914	31835.1	13706.9	0.43056	160.601	3762.44	63.0145	0.01675
163.005	31841.5	13684.4	0.42977	160.691	3764.03	57.888	0.01538
163.097	31835.6	13685.3	0.42988	160.784	3763.05	59.4818	0.01581
163.189	31816.2	13697.2	0.43051	160.878	3764.1	61.3849	0.01631
163.284	31843.6	13669.2	0.42926	160.969	3762.15	60.749	0.01615
163.375	31829.1	13674.6	0.42962	161.061	3762.3	59.6794	0.01586
163.468	31804.2	13697.4	0.43068	161.155	3764.6	60.9517	0.01619
163.562	31824.5	13686.6	0.43006	161.248	3764.33	63.5291	0.01688
163.651	31800.2	13688.6	0.43046	161.34	3767.07	62.5964	0.01662
163.745	31817.1	13679.9	0.42995	161.435	3763.49	61.6256	0.01637
163.835	31812.3	13683.5	0.43013	161.528	3763.83	61.4274	0.01632
163.93	31813.3	13672.2	0.42976	161.621	3763.89	60.0612	0.01596
164.02	31821.6	13674.5	0.42973	161.714	3763.69	59.5462	0.01582
164.113	31791.8	13700.2	0.43094	161.805	3764.87	58.2419	0.01547
164.206	31806	13672.5	0.42987	161.899	3765.58	62.676	0.01664
164.297	31815.8	13676.2	0.42985	161.99	3765.85	57.2102	0.01519
164.389	31791	13699	0.43091	162.081	3766.82	59.8183	0.01588
164.483	31794.2	13694.3	0.43072	162.174	3765.86	56.041	0.01488
164.575	31812.5	13665	0.42955	162.266	3765.92	61.2828	0.01627
164.666	31810.5	13674	0.42986	162.358	3765.78	60.1615	0.01598
164.759	31815.8	13651.1	0.42907	162.451	3766.17	60.8898	0.01617
164.852	31827	13655.5	0.42905	162.544	3766.47	60.5357	0.01607
164.944	31787.1	13699.5	0.43098	162.637	3766.08	58.4672	0.01552
165.037	31826.8	13663.5	0.42931	162.73	3764.04	61.9224	0.01645
165.127	31807.9	13669.9	0.42977	162.819	3765.3	60.0005	0.01594
165.22	31807	13670.8	0.4298	162.913	3764.82	61.0491	0.01622
165.312	31805.9	13681.6	0.43016	163.005	3765.69	61.8316	0.01642
165.406	31814.5	13681.2	0.43003	163.098	3765.79	60.1706	0.01598
165.499	31802.3	13696.9	0.43069	163.189	3766.15	58.8752	0.01563
165.59	31820.9	13663.8	0.4294	163.282	3764.35	62.134	0.01651
165.684	31829.7	13662.4	0.42923	163.374	3765.33	61.3318	0.01629
165.775	31792.3	13705.7	0.4311	163.466	3765.69	61.6175	0.01636
165.869	31832.8	13706.9	0.43059	163.558	3765.82	61.3976	0.0163
165.961	31829.6	13685.3	0.42996	163.653	3766.53	62.6994	0.01665
166.054	31844.8	13674.6	0.42941	163.747	3766.49	62.1486	0.0165
166.146	31820.6	13709.4	0.43084	163.838	3766.33	64.4475	0.01711
166.239	31818.5	13694.2	0.43039	163.931	3764.22	57.0766	0.01516
166.331	31814.2	13709.7	0.43093	164.024	3765.76	62.5958	0.01662
166.423	31813.4	13718.2	0.43121	164.115	3767.77	59.3011	0.01574
166.514	31832.7	13711.1	0.43072	164.208	3764.69	60.0034	0.01594
166.605	31845	13702.9	0.4303	164.299	3765.41	59.5734	0.01582
166.7	31853.5	13703.1	0.43019	164.395	3765.34	59.4257	0.01578
166.792	31875.4	13679.6	0.42916	164.484	3765.97	60.0196	0.01594
166.883	31861.8	13700.2	0.42999	164.578	3764.97	64.2299	0.01706
166.975	31861.9	13750.2	0.43156	164.672	3764.92	61.0794	0.01622
167.068	31884.9	13704.4	0.42981	164.762	3763.53	66.6001	0.0177
167.162	31868.6	13723.1	0.43062	164.855	3765.16	61.4685	0.01633
167.253	31886.4	13718.4	0.43023	164.948	3764.47	58.7742	0.01561
167.343	31852.5	13718.9	0.4307	165.038	3764.89	62.559	0.01662
167.437	31866.3	13696.8	0.42982	165.133	3765.11	61.3438	0.01629
167.528	31852.2	13714.4	0.43056	165.223	3765.25	61.1432	0.01624
167.622	31853.7	13687.9	0.42971	165.318	3764.58	60.7441	0.01614
167.712	31867.9	13690.2	0.42959	165.408	3766.95	59.6317	0.01583
167.807	31869.4	13676	0.42913	165.503	3764.81	62.3921	0.01657
167.897	31824	13728.5	0.43139	165.597	3764.62	62.8753	0.0167
167.992	31849.8	13705.8	0.43033	165.689	3764.87	58.9136	0.01565
168.083	31857.3	13717.2	0.43058	165.781	3765.51	60.3085	0.01602
168.175	31841.1	13706.8	0.43048	165.875	3764.77	58.6996	0.01559
168.268	31854.2	13707.7	0.43033	165.968	3764.94	61.5863	0.01636
168.358	31861.6	13698.7	0.42994	166.058	3764.22	61.0229	0.01621
168.452	31844	13679.3	0.42957	166.153	3765.55	60.4049	0.01604
168.542	31842.2	13707	0.43047	166.246	3765.31	63.1074	0.01676
168.635	31852.8	13689.4	0.42977	166.339	3767.1	60.5216	0.01607
168.728	31825	13696.2	0.43036	166.431	3765.49	61.4761	0.01633
168.822	31840.5	13696.8	0.43017	166.525	3767.25	56.8943	0.0151
168.913	31840	13692.6	0.43005	166.616	3767.07	64.3939	0.01709
169.003	31836.8	13693	0.4301	166.708	3765.5	57.8343	0.01536
169.098	31821.1	13698.9	0.4305	166.8	3765.17	64.8885	0.01723
169.188	31836.8	13689.2	0.42998	166.892	3767.77	61.5977	0.01635
169.28	31844.6	13671.6	0.42932	166.985	3765.12	59.0382	0.01568
169.375	31840.3	13686.9	0.42986	167.077	3764.31	54.3533	0.01444
169.468	31826.5	13686.5	0.43004	167.17	3764.01	63.9501	0.01699
169.56	31820.1	13700.3	0.43056	167.262	3764.32	58.734	0.0156
169.653	31809.1	13701	0.43072	167.357	3763.96	58.237	0.01547
169.748	31838.9	13678.4	0.42961	167.447	3763.98	57.2316	0.01521
169.84	31823.9	13675.4	0.42972	167.538	3763.06	57.416	0.01526
169.933	31808	13679.4	0.43006	167.63	3764.57	61.3849	0.01631
170.027	31829.3	13666.8	0.42938	167.72	3763.69	58.3518	0.0155
170.118	31792.8	13683.7	0.4304	167.812	3764.78	64.0854	0.01702
170.212	31806.5	13674.8	0.42994	167.905	3764.33	62.8739	0.0167
170.302	31798.5	13672.3	0.42997	167.998	3764.69	61.0967	0.01623
170.393	31806.8	13675.7	0.42996	168.093	3764.5	56.9993	0.01514
170.488	31788.9	13668.1	0.42996	168.188	3765.41	58.4036	0.01551
170.578	31794.8	13676.9	0.43016	168.283	3765.85	59.0515	0.01568
170.67	31798.9	13662.2	0.42964	168.373	3763.53	62.0728	0.01649
170.763	31803.8	13677.5	0.43006	168.468	3764.01	57.6744	0.01532
170.855	31788.3	13664.2	0.42985	168.557	3764.87	60.1656	0.01598
170.948	31807.2	13671.4	0.42982	168.65	3765.86	58.1181	0.01543
171.042	31800.5	13672.2	0.42994	168.745	3765.37	61.7778	0.01641
171.133	31806.3	13661.2	0.42951	168.838	3765.36	58.4671	0.01553
171.227	31791.4	13659.3	0.42965	168.928	3766.55	60.7174	0.01612
171.318	31795.4	13663.9	0.42974	169.02	3766.19	58.7005	0.01559
171.41	31802.5	13638.7	0.42885	169.112	3765.71	62.3377	0.01655
171.503	31798.9	13658.2	0.42952	169.207	3765.24	57.0655	0.01516
171.597	31781.2	13656.3	0.4297	169.298	3763.72	62.5929	0.01663
171.687	31779.8	13661.1	0.42987	169.392	3763.62	64.4046	0.01711
171.782	31784.2	13665.5	0.42995	169.483	3763.36	61.5542	0.01636
171.872	31784.7	13674.3	0.43022	169.577	3762.91	60.2086	0.016
171.965	31784	13670.3	0.4301	169.668	3763.2	62.01	0.01648
172.057	31785.1	13650.9	0.42948	169.76	3764.29	62.752	0.01667
172.15	31775.2	13665.1	0.43005	169.852	3764.67	62.351	0.01656
172.243	31784.3	13665.9	0.42996	169.943	3762.9	61.815	0.01643
172.333	31762.7	13668.4	0.43033	170.035	3763.15	59.9698	0.01594
172.427	31792.4	13645.1	0.42919	170.128	3762.7	59.7956	0.01589
172.518	31770.2	13649.6	0.42963	170.22	3764.21	63.106	0.01676
172.613	31783.6	13645.7	0.42933	170.312	3763.37	60.6306	0.01611
172.705	31744.1	13666	0.43051	170.403	3763.11	57.4585	0.01527
172.795	31779.5	13656.6	0.42973	170.497	3761.97	64.0596	0.01703
172.89	31756.3	13659	0.43012	170.59	3763.5	54.9465	0.0146
172.982	31765.9	13643.7	0.42951	170.683	3762.14	65.7411	0.01747
173.073	31766.2	13654.3	0.42984	170.775	3762.13	65.4517	0.0174
173.167	31768.9	13658.3	0.42993	170.865	3763.09	56.7371	0.01508
173.258	31760.5	13649.2	0.42975	170.958	3760.96	61.8412	0.01644
173.35	31770.9	13643.5	0.42943	171.05	3762.99	61.2447	0.01628
173.442	31770	13652.9	0.42974	171.145	3761.91	59.2533	0.01575
173.533	31775.7	13652.3	0.42965	171.235	3763.19	62.1664	0.01652
173.627	31759.4	13643.3	0.42958	171.328	3762.58	58.2588	0.01548
173.72	31781	13633	0.42897	171.42	3763.66	58.359	0.01551
173.812	31758.3	13649.4	0.42979	171.515	3762.62	62.5813	0.01663
173.903	31776.4	13638.7	0.42921	171.607	3762.15	61.9842	0.01648
173.995	31758.4	13640.3	0.4295	171.698	3763.1	59.4598	0.0158
174.088	31768.7	13631.5	0.42909	171.79	3763.15	57.3267	0.01523
174.182	31759.5	13658.9	0.43007	171.882	3763.91	60.4865	0.01607
174.275	31767.5	13645	0.42953	171.975	3762.82	60.3336	0.01603
174.367	31758.8	13654.5	0.42994	172.067	3762.38	59.6737	0.01586
174.457	31749.6	13651.2	0.42996	172.158	3761.94	61.1547	0.01626
174.55	31760.8	13644.5	0.4296	172.253	3762.83	61.5999	0.01637
174.643	31753	13653.6	0.43	172.343	3762.47	57.4025	0.01526
174.733	31767	13648.1	0.42963	172.437	3762.75	64.6469	0.01718
174.828	31760.6	13654.1	0.4299	172.528	3762.38	58.592	0.01557
174.918	31765.2	13642.7	0.42949	172.62	3762.97	62.578	0.01663
175.013	31734.1	13666.8	0.43067	172.713	3762.45	59.8231	0.0159
175.102	31759	13666.2	0.43031	172.802	3762.08	55.3077	0.0147
175.197	31760.3	13633.1	0.42925	172.893	3762.51	65.7162	0.01747
175.29	31753	13639.6	0.42955	172.988	3762.36	60.0933	0.01597
175.382	31754.9	13639.4	0.42952	173.078	3761.48	60.9351	0.0162
175.472	31754.4	13637.6	0.42947	173.172	3761.8	60.3465	0.01604
175.563	31758.4	13651.8	0.42986	173.265	3761.15	57.4686	0.01528
175.658	31778.5	13628	0.42884	173.357	3760.1	55.9463	0.01488
175.75	31774.7	13643	0.42937	173.448	3761.92	60.8942	0.01619
175.842	31747.2	13653.7	0.43008	173.54	3762.01	60.6195	0.01611
175.935	31764	13646.3	0.42962	173.633	3761.43	64.3531	0.01711
176.025	31751.8	13649.1	0.42987	173.727	3762.52	58.0801	0.01544
176.12	31766.3	13639.5	0.42937	173.817	3761.53	61.1181	0.01625
176.212	31737.4	13665.1	0.43057	173.91	3761.89	55.8521	0.01485
176.305	31775.3	13634.5	0.42909	174.002	3762.38	58.8444	0.01564
176.397	31768.9	13639.1	0.42932	174.095	3762.64	62.7676	0.01668
176.488	31772.6	13647.2	0.42953	174.187	3762.06	60.2388	0.01601
176.582	31757.7	13637.8	0.42943	174.282	3761.17	59.3811	0.01579
176.672	31744	13646.6	0.4299	174.372	3761	58.7552	0.01562
176.763	31746	13648.9	0.42994	174.463	3762.02	61.383	0.01632
176.855	31762.5	13634	0.42925	174.557	3762	60.1308	0.01598
176.948	31753.6	13633.9	0.42937	174.65	3761.34	60.9146	0.01619
177.042	31749.1	13655.7	0.43011	174.743	3763.37	61.1276	0.01624
177.133	31755	13643	0.42963	174.84	3761.04	62.5999	0.01664
177.227	31748.7	13642.4	0.4297	174.932	3763.09	57.9598	0.0154
177.32	31747.5	13647.3	0.42987	175.023	3762.97	58.9342	0.01566
177.41	31785.4	13616.1	0.42838	175.117	3761.59	56.2223	0.01495
177.505	31770	13609.5	0.42838	175.21	3762.56	56.1586	0.01493
177.597	31768.5	13642.2	0.42943	175.302	3765.5	59.7086	0.01586
177.688	31738.8	13679.5	0.431	175.392	3763.58	61.7989	0.01642
177.782	31753.7	13644.2	0.42969	175.487	3763.45	63.6009	0.0169
177.873	31733.8	13679	0.43105	175.578	3762.83	63.2206	0.0168
177.967	31779.7	13637.5	0.42912	175.668	3763.53	63.1692	0.01678
178.057	31754.5	13656.9	0.43008	175.76	3763.44	57.2855	0.01522
178.148	31770.1	13662.1	0.43003	175.853	3762.53	60.8707	0.01618
178.242	31771.8	13649.7	0.42962	175.945	3762.42	57.3146	0.01523
178.333	31781	13646.8	0.4294	176.038	3762.1	65.4723	0.0174
178.427	31757.6	13673.7	0.43057	176.13	3762.24	61.2969	0.01629
178.518	31781.1	13670.6	0.43015	176.222	3761.03	60.0374	0.01596
178.613	31768.2	13649.4	0.42966	176.315	3760.73	60.2835	0.01603
178.703	31777.8	13653.8	0.42966	176.408	3764.4	57.3072	0.01522
178.795	31760.7	13668.1	0.43035	176.5	3763.65	61.8101	0.01642
178.89	31782.6	13653.7	0.4296	176.592	3762.74	61.8095	0.01643
178.982	31776.9	13666.9	0.43009	176.683	3761.79	61.4432	0.01633
179.075	31771.9	13670.5	0.43027	176.778	3762.99	61.0944	0.01624
179.165	31749.2	13681.3	0.43092	176.87	3762.74	61.5012	0.01634
179.258	31764.8	13674.9	0.43051	176.962	3762.38	61.2404	0.01628
179.35	31787.8	13657.9	0.42966	177.055	3762.98	59.7197	0.01587
179.442	31771.8	13673.7	0.43037	177.148	3762.73	58.3889	0.01552
179.537	31782.2	13658.1	0.42974	177.24	3763.48	59.765	0.01588
179.63	31775.5	13670.6	0.43022	177.332	3763.34	62.6783	0.01666
179.727	31767.1	13684.7	0.43078	177.425	3762.97	62.5568	0.01662
179.818	31799.9	13653.8	0.42937	177.515	3761.92	63.4068	0.01685
179.915	31808.5	13661.1	0.42948	177.608	3761.44	58.7011	0.01561
180.005	31816.7	13663.8	0.42945	177.702	3762.74	62.2006	0.01653
180.098	31804.8	13676.5	0.43001	177.793	3763.58	59.9245	0.01592
180.192	31777.8	13690.1	0.43081	177.887	3762.33	61.3917	0.01632
180.283	31792.3	13696.4	0.43081	177.978	3764.28	59.6349	0.01584
180.375	31796.9	13685.7	0.43041	178.072	3764.9	63.0504	0.01675
180.467	31816.2	13684.7	0.43012	178.165	3764.54	60.9871	0.0162
180.558	31802.5	13692.7	0.43056	178.255	3765.25	63.0095	0.01673
180.65	31814.2	13683.2	0.4301	178.348	3765.42	59.6065	0.01583
180.745	31806.4	13678.4	0.43005	178.438	3764.83	59.4105	0.01578
180.837	31797.9	13677.1	0.43013	178.533	3763.63	61.102	0.01623
180.928	31784.6	13691.5	0.43076	178.628	3765.68	56.6352	0.01504
181.022	31812.7	13674.8	0.42985	178.717	3764.78	63.3012	0.01681
181.115	31816	13672.6	0.42974	178.81	3766.36	58.7897	0.01561
181.21	31795.4	13680.6	0.43027	178.9	3766.69	62.2078	0.01652
181.305	31787.4	13687.3	0.43059	178.997	3766.48	60.588	0.01609
181.397	31809.2	13684.1	0.43019	179.088	3766.94	54.4855	0.01446
181.488	31829.6	13691.9	0.43016	179.185	3766.14	57.9966	0.0154
181.582	31833.1	13676.5	0.42963	179.277	3765.62	60.7467	0.01613
181.675	31827.8	13699.9	0.43044	179.37	3766.4	59.6822	0.01585
181.765	31839.2	13678.7	0.42962	179.462	3766.4	62.8706	0.01669
181.857	31826.3	13691.7	0.4302	179.555	3767.5	57.6545	0.0153
				179.647	3766	57.4354	0.01525
				179.737	3765.57	57.9792	0.0154
				179.832	3765.29	59.7226	0.01586
				179.923	3766.19	58.7168	0.01559
				180.017	3766.59	59.6262	0.01583
				180.107	3766.4	60.5867	0.01609
				180.2	3766.36	61.502	0.01633
				180.292	3766.82	60.9332	0.01618
				180.383	3766.27	71.1484	0.01889
				180.475	3767.83	57.4387	0.01524
				180.568	3765.17	56.7829	0.01508
				180.663	3766.88	60.317	0.01601
				180.755	3767.37	61.4799	0.01632
				180.845	3766.04	60.0757	0.01595
				180.938	3765.15	60.4512	0.01606
				181.032	3765.37	59.9037	0.01591
				181.125	3765.49	61.5273	0.01634
				181.217	3763.9	61.4145	0.01632
				181.308	3765.41	60.0829	0.01596
				181.402	3763.96	57.714	0.01533
				181.493	3763.78	61.6498	0.01638
				181.585	3763.1	61.7224	0.0164
				181.68	3763.96	62.8751	0.0167
				181.772	3763.26	60.3308	0.01603
				181.862	3763.53	58.2854	0.01549
				181.955	3763.94	62.4695	0.0166
				182.048	3765.28	60.8549	0.01616
				182.14	3763.78	59.3213	0.01576
				182.232	3763.87	63.4523	0.01686
				182.325	3764.94	63.1129	0.01676
				182.418	3764.71	58.1728	0.01545
				182.508	3765.27	59.14	0.01571
				182.603	3766.06	62.0917	0.01649
				182.695	3767.41	57.9063	0.01537
				182.788	3765.49	58.5666	0.01555
				182.88	3765.62	64.0144	0.017
				182.972	3766.43	59.1786	0.01571
				183.065	3766.16	62.2729	0.01653
				183.158	3766.26	59.0485	0.01568
				183.252	3766.27	56.602	0.01503
				183.347	3766.16	59.5919	0.01582
				183.437	3768.37	66.1006	0.01754
				183.532	3766.77	60.9244	0.01617
				183.622	3766.91	63.6934	0.01691
				183.715	3766.84	59.6829	0.01584
				183.807	3767.78	59.6799	0.01584
				183.898	3766.54	61.0856	0.01622
				183.992	3767.13	59.8709	0.01589
				184.085	3768.6	59.3535	0.01575
				184.178	3768.34	67.2534	0.01785
				184.268	3766.52	62.2425	0.01653
				184.363	3767.08	63.0984	0.01675
				184.453	3765.46	60.2877	0.01601
				184.543	3766.91	60.227	0.01599
				184.633	3767.68	60.3412	0.01602
				184.725	3768.02	59.0329	0.01567
				184.818	3768.14	63.2587	0.01679
				184.91	3768.34	60.7618	0.01612
				185.003	3768.74	60.232	0.01598
				185.097	3768.01	58.8883	0.01563
				185.187	3768.57	59.5671	0.01581
				185.28	3769.33	64.7947	0.01719
				185.372	3769.23	61.4083	0.01629
				185.465	3768.17	61.5884	0.01634
				185.56	3767.41	62.091	0.01648
				185.653	3768.67	63.4902	0.01685
				185.745	3770.67	60.6869	0.01609
				185.84	3770.14	62.7079	0.01663
				185.935	3768.91	63.8248	0.01693
				186.028	3770.63	57.4624	0.01524
				186.12	3770.4	55.9895	0.01485
				186.213	3769.37	62.7512	0.01665
				186.303	3769.47	62.3518	0.01654
				186.397	3769.7	60.1451	0.01595
				186.488	3770.52	64.3968	0.01708
				186.58	3769.78	61.4525	0.0163
				186.673	3770.12	60.2786	0.01599
				186.767	3769.68	57.11	0.01515
				186.858	3769.22	55.1606	0.01463
				186.953	3768.25	66.7637	0.01772
				187.048	3770.83	59.0472	0.01566
				187.142	3768.51	62.7852	0.01666
				187.237	3771.53	60.4538	0.01603
				187.328	3770.91	65.5808	0.01739
				187.422	3771.67	60.4499	0.01603
				187.512	3769.81	58.9817	0.01565
				187.605	3770.7	61.7458	0.01638
				187.698	3771.57	58.5394	0.01552
				187.792	3773.13	59.3042	0.01572
				187.883	3771.93	65.6032	0.01739
				187.975	3772.84	60.4218	0.01601
				188.067	3772.64	58.8206	0.01559
				188.16	3771.47	59.1636	0.01569
[truncated: 536 more rows]

## Sheet: Figure 4a
Figure 4. Uniaxial stress-strain curves
Ref_DMS-V41		Ela_DMS-H25_DMS-V25_R1.05		Ela_DMS-H21_DMS-V22_R1.05		Ela_DMS-H21_DMS-V22_R1.10		Ela_DMS-H21_DMS-V22_R1.15
strain	Engineering stress	strain	Engineering stress	strain	Engineering stress	strain	Engineering stress	strain	Engineering stress
%	MPa	%	MPa	%	MPa	%	MPa	%	MPa
0.0024	0.0045	0.0063	0.013	0.0098	-0.0007	0.0002	-0.0019	-0.0013	0.0095
0.1924	0.0136	0.181	0.0073	0.2098	0.0082	0.1977	-0.0044	0.2125	0.0048
0.3819	0.0139	0.3547	0.0141	0.4102	0.003	0.3942	0.0064	0.4264	0.0174
0.5719	0.0148	0.5281	0.0074	0.6093	0.012	0.5913	0.0047	0.6397	0.0159
0.761	0.0124	0.7014	0.001	0.8093	0.0045	0.7878	0.0118	0.8525	0.0197
0.95	0.0048	0.8743	0.0073	1.0078	0.0005	0.9844	0.0114	1.0659	0.0209
1.1386	0.0042	1.0468	0.001	1.2063	0.0048	1.1794	0.005	1.2776	0.0117
1.3271	0.0038	1.2188	0.0113	1.4038	-0.0042	1.3745	0.0068	1.4893	0.0135
1.5152	0.0075	1.39	0.015	1.6014	0.0074	1.5695	-0.002	1.7005	0.0057
1.7029	0.0131	1.5616	0.0126	1.7984	0.0073	1.7631	0.0031	1.9112	0.0098
1.8905	0.0128	1.7324	0.0203	1.9954	0.0096	1.9577	0.0048	2.1213	0.0157
2.0776	0.0159	1.9031	0.0074	2.1915	0.0167	2.1508	0.0052	2.3315	0.017
2.2648	0.0115	2.073	0.007	2.3875	0.0051	2.3444	0.0137	2.5405	0.0244
2.4514	0.0056	2.2429	0.0053	2.5826	0.0074	2.5374	0.0065	2.7501	0.0208
2.6381	0.0046	2.4124	0	2.7786	0.0003	2.7305	0.0092	2.9587	0.019
2.8238	-0.0008	2.5818	0.0121	2.9722	-0.0014	2.9236	0.0046	3.1677	0.0168
3.0095	0.0028	2.7504	0.0089	3.1668	0.0054	3.1157	0.0002	3.3763	0.0101
3.1952	0.0068	2.919	0.015	3.3609	0.0005	3.3083	0.0059	3.5837	0.0169
3.3805	0.0074	3.0868	0.0177	3.5539	0.0112	3.5009	0.002	3.7923	0.0162
3.5652	0.0144	3.2549	0.006	3.7475	0.0086	3.6925	0.0093	3.9992	0.0231
3.75	0.0113	3.4227	0.013	3.9401	0.0069	3.8846	0.0101	4.2067	0.0272
3.9348	0.0135	3.5909	0.0028	4.1332	0.0101	4.0767	0.0092	4.4136	0.0247
4.1186	0.0126	3.7577	0.0048	4.3253	0.0011	4.2678	0.0142	4.62	0.0283
4.3029	0.0084	3.9251	0.0126	4.5179	0.007	4.4594	0.0049	4.8264	0.0204
4.4867	0.0133	4.0924	0.0079	4.7105	0.0055	4.6505	0.0101	5.0323	0.0198
4.6705	0.0117	4.2592	0.0228	4.9021	0.0079	4.8411	0.0084	5.2387	0.0214
4.8538	0.017	4.4261	0.0178	5.0942	0.0163	5.0328	0.0054	5.4445	0.0199
5.0371	0.0215	4.593	0.0196	5.2863	0.0125	5.2229	0.0165	5.6499	0.0284
5.22	0.0213	4.7595	0.0221	5.4779	0.0194	5.4135	0.011	5.8557	0.0285
5.4029	0.0229	4.9259	0.0109	5.6695	0.0143	5.6036	0.0178	6.0611	0.0303
5.5857	0.0176	5.0919	0.0181	5.8611	0.0109	5.7937	0.0205	6.2659	0.0329
5.7686	0.0144	5.2588	0.013	6.0522	0.012	5.9834	0.0103	6.4707	0.0254
5.951	0.0145	5.4248	0.0161	6.2428	0.0047	6.173	0.0173	6.6755	0.0278
6.1333	0.0118	5.5913	0.0256	6.4339	0.0112	6.3626	0.0064	6.8797	0.0235
6.3157	0.015	5.7573	0.0196	6.6246	0.0122	6.5518	0.0085	7.0845	0.0234
6.4976	0.0169	5.9229	0.0275	6.8157	0.0137	6.7409	0.0145	7.2883	0.0306
6.6795	0.0155	6.0885	0.021	7.0053	0.0193	6.93	0.0098	7.4925	0.0297
6.8614	0.0189	6.2541	0.0144	7.1959	0.0116	7.1187	0.0225	7.6968	0.0381
7.0433	0.0116	6.4192	0.018	7.3856	0.0104	7.3078	0.0152	7.9005	0.0373
7.2248	0.0097	6.5848	0.0068	7.5757	0.0058	7.496	0.0146	8.1048	0.0323
7.4062	0.0097	6.75	0.017	7.7648	-0.0002	7.6846	0.0171	8.308	0.0336
7.5876	0.0082	6.9152	0.0176	7.9539	0.0055	7.8728	0.0048	8.5117	0.0266
7.769	0.0154	7.0799	0.0166	8.1431	0.0048	8.0604	0.0142	8.7149	0.0284
7.95	0.0166	7.2446	0.0277	8.3322	0.0126	8.249	0.0083	8.9181	0.0303
8.1314	0.0197	7.4094	0.0153	8.5209	0.0169	8.4367	0.012	9.1219	0.0298
8.3124	0.0226	7.5737	0.0212	8.71	0.0145	8.6244	0.0203	9.324	0.0377
8.4933	0.0197	7.738	0.0163	8.8986	0.0173	8.8125	0.0131	9.5272	0.0365
8.6743	0.0216	7.9018	0.0108	9.0868	0.0107	9.0002	0.0226	9.7299	0.0364
8.8548	0.021	8.0657	0.0206	9.2754	0.0096	9.1873	0.0163	9.9325	0.0369
9.0362	0.0217	8.2296	0.0149	9.4631	0.0123	9.3745	0.0134	10.1352	0.0294
9.2162	0.0263	8.3934	0.0234	9.6517	0.0126	9.5621	0.0209	10.3379	0.0304
9.3971	0.0257	8.5569	0.0278	9.8394	0.0202	9.7493	0.0117	10.54	0.0303
9.5776	0.0296	8.7212	0.0218	10.027	0.0215	9.9365	0.018	10.7427	0.03
9.7581	0.0302	8.8842	0.0316	10.2147	0.0227	10.1236	0.0183	10.9443	0.0377
9.9386	0.0271	9.0476	0.0211	10.4023	0.0242	10.3108	0.0158	11.1464	0.039
10.119	0.0258	9.2106	0.0214	10.59	0.0184	10.4974	0.023	11.348	0.0406
10.299	0.0222	9.3737	0.0244	10.7781	0.0175	10.6846	0.0175	11.5496	0.0425
10.4795	0.0179	9.5367	0.0167	10.9653	0.0139	10.8718	0.0208	11.7517	0.0372
10.6595	0.017	9.7001	0.0278	11.1525	0.0109	11.0589	0.0188	11.9528	0.0403
10.839	0.0172	9.8623	0.0249	11.3396	0.0159	11.2456	0.0151	12.1549	0.0374
11.0195	0.017	10.0257	0.026	11.5268	0.016	11.4323	0.0203	12.356	0.0393
11.1986	0.0207	10.1883	0.0304	11.7139	0.0168	11.6194	0.0176	12.5571	0.0455
11.379	0.0165	10.3513	0.0212	11.9011	0.0187	11.8061	0.0231	12.7587	0.0437
11.5581	0.0175	10.5143	0.0232	12.0878	0.0137	11.9923	0.0229	12.9597	0.0484
11.7381	0.0164	10.6769	0.0197	12.2749	0.0125	12.1789	0.0228	13.1608	0.0471
11.9171	0.0129	10.8395	0.0165	12.4616	0.0095	12.3656	0.0229	13.3624	0.0424
12.0962	0.018	11.0025	0.0251	12.6483	0.0083	12.5523	0.0198	13.5635	0.0427
12.2757	0.0185	11.1646	0.0225	12.8354	0.0133	12.7384	0.0225	13.7645	0.0378
12.4552	0.0249	11.3276	0.0277	13.0221	0.0158	12.9251	0.0195	13.9661	0.0382
12.6338	0.0308	11.4902	0.0287	13.2088	0.0218	13.1118	0.0238	14.1672	0.0417
12.8129	0.0305	11.6528	0.0223	13.3949	0.0265	13.2979	0.0254	14.3688	0.0402
12.9919	0.0338	11.8154	0.0248	13.5821	0.0236	13.4841	0.023	14.5699	0.046
13.1705	0.0329	11.9775	0.0198	13.7688	0.0246	13.6703	0.0298	14.7715	0.0452
13.3495	0.0289	12.1401	0.0225	13.9544	0.0207	13.8569	0.0216	14.9725	0.0414
13.5286	0.0336	12.3027	0.027	14.1416	0.0188	14.0426	0.0233	15.1741	0.043
13.7076	0.029	12.4648	0.0291	14.3278	0.0235	14.2288	0.0196	15.3752	0.0373
13.8867	0.0329	12.6274	0.0333	14.5139	0.0233	14.4145	0.0157	15.5768	0.0386
14.0657	0.0349	12.79	0.0334	14.7006	0.0278	14.6007	0.0239	15.7779	0.0427
14.2452	0.0302	12.9517	0.0317	14.8863	0.029	14.7868	0.019	15.9795	0.0443
14.4248	0.0332	13.1143	0.0306	15.073	0.0259	14.973	0.0245	16.1811	0.0505
14.6043	0.0259	13.276	0.0271	15.2586	0.026	15.1587	0.026	16.3821	0.0517
14.7843	0.0232	13.4382	0.0263	15.4448	0.0197	15.3448	0.0197	16.5832	0.0508
14.9633	0.0235	13.5999	0.0262	15.631	0.0161	15.53	0.0258	16.7843	0.0504
15.1433	0.0173	13.762	0.0283	15.8167	0.0153	15.7157	0.0181	16.9859	0.049
15.3229	0.0224	13.9242	0.0292	16.0028	0.0124	15.9004	0.0194	17.1869	0.0477
15.5024	0.0207	14.0859	0.0297	16.1885	0.0171	16.0856	0.0254	17.3875	0.05
15.6824	0.022	14.2481	0.0295	16.3742	0.0177	16.2708	0.0187	17.5885	0.0501
15.8624	0.0263	14.4102	0.0263	16.5599	0.0195	16.456	0.0314	17.7891	0.0523
16.0419	0.024	14.5719	0.0248	16.7456	0.021	16.6411	0.028	17.9896	0.0535
16.2214	0.0265	14.7337	0.0232	16.9312	0.0178	16.8268	0.028	18.1907	0.0514
16.4014	0.0275	14.8954	0.0227	17.1164	0.0185	17.0125	0.0351	18.3912	0.0533
16.5809	0.0277	15.0567	0.0251	17.3021	0.0176	17.1982	0.0244	18.5917	0.048
16.7605	0.0316	15.218	0.0245	17.4868	0.0198	17.3839	0.0312	18.7928	0.048
16.94	0.0329	15.3788	0.0279	17.672	0.0237	17.5695	0.0276	18.9928	0.0482
17.1195	0.035	15.5401	0.0291	17.8572	0.0279	17.7552	0.0248	19.1939	0.0456
17.2986	0.0384	15.7014	0.0312	18.0419	0.0318	17.9409	0.0347	19.3939	0.0506
17.4781	0.0364	15.8627	0.0311	18.2275	0.0328	18.1266	0.0281	19.5944	0.0474
17.6576	0.0361	16.0244	0.0297	18.4122	0.0332	18.3127	0.0336	19.7949	0.0492
17.8362	0.0363	16.1853	0.0315	18.5984	0.0288	18.4984	0.0336	19.9955	0.0524
18.0157	0.0325	16.347	0.0322	18.7836	0.0276	18.6846	0.0247	20.1955	0.0485
18.1948	0.034	16.5083	0.0334	18.9688	0.027	18.8708	0.0305	20.396	0.0523
18.3738	0.0327	16.67	0.037	19.1549	0.0254	19.0565	0.0225	20.5965	0.0495
18.5524	0.0307	16.8313	0.0362	19.3406	0.0297	19.2426	0.0242	20.7965	0.05
18.7314	0.0327	16.993	0.0372	19.5263	0.0274	19.4283	0.0274	20.9971	0.0517
18.91	0.0283	17.1547	0.0368	19.712	0.0282	19.6145	0.0249	21.1971	0.0531
19.089	0.029	17.3164	0.0338	19.8977	0.0269	19.8002	0.0312	21.3976	0.0538
19.2681	0.0282	17.4786	0.0337	20.0838	0.0205	19.9858	0.029	21.5976	0.0557
19.4467	0.0242	17.6407	0.0318	20.27	0.0206	20.171	0.0275	21.7981	0.056
19.6257	0.0285	17.8025	0.0302	20.4562	0.0169	20.3572	0.0285	21.9981	0.0565
19.8043	0.0256	17.9642	0.0314	20.6428	0.0183	20.5424	0.0245	22.1987	0.0578
19.9829	0.029	18.1259	0.0299	20.8285	0.0222	20.7285	0.0252	22.3987	0.0568
20.1614	0.0318	18.2881	0.0299	21.0152	0.023	20.9142	0.0266	22.5992	0.0577
20.3405	0.0312	18.4498	0.0307	21.2009	0.0272	21.0999	0.0276	22.7997	0.0589
20.519	0.035	18.6119	0.0272	21.387	0.0288	21.2851	0.0311	22.9997	0.0581
20.6971	0.0326	18.7732	0.0293	21.5732	0.0271	21.4708	0.0337	23.1997	0.0603
20.8762	0.0332	18.9354	0.0274	21.7589	0.03	21.656	0.034	23.4003	0.0596
21.0552	0.0357	19.0975	0.0266	21.9455	0.0268	21.8416	0.0334	23.6008	0.0572
21.2338	0.0336	19.2592	0.0316	22.1312	0.0295	22.0268	0.033	23.8008	0.0595
21.4124	0.0374	19.421	0.03	22.3169	0.0327	22.212	0.031	24.0013	0.0555
21.5914	0.0391	19.5827	0.0341	22.5026	0.0316	22.3977	0.0326	24.2013	0.0581
21.77	0.0396	19.7444	0.0353	22.6883	0.0362	22.5829	0.0342	24.4019	0.0588
21.9486	0.0415	19.9061	0.033	22.8739	0.034	22.7686	0.0345	24.6019	0.055
22.1276	0.0387	20.0683	0.0367	23.0596	0.0324	22.9537	0.0401	24.8024	0.0591
22.3062	0.0361	20.2296	0.0328	23.2453	0.032	23.1389	0.0359	25.0024	0.0563
22.4848	0.035	20.3909	0.0346	23.4305	0.0271	23.3241	0.0361	25.2029	0.0547
22.6633	0.0332	20.5526	0.0383	23.6162	0.0271	23.5093	0.0344	25.4029	0.0582
22.8419	0.032	20.7143	0.0377	23.8014	0.0267	23.6945	0.0286	25.6029	0.0534
23.0209	0.0345	20.876	0.0412	23.9865	0.0256	23.8797	0.0322	25.8035	0.0584
23.1995	0.0353	21.0377	0.0402	24.1722	0.0291	24.0648	0.0289	26.0029	0.0578
23.3786	0.0352	21.199	0.0372	24.3569	0.0267	24.25	0.0305	26.2035	0.0556
23.5571	0.0392	21.3603	0.0375	24.5426	0.0271	24.4352	0.0349	26.4035	0.0631
23.7362	0.0351	21.5216	0.0326	24.7278	0.0269	24.6209	0.0306	26.604	0.0581
23.9148	0.0366	21.6833	0.0338	24.913	0.0238	24.8061	0.0336	26.804	0.0602
24.0933	0.0352	21.8442	0.0341	25.0981	0.0254	24.9918	0.0316	27.004	0.0629
24.2724	0.0331	22.0055	0.0321	25.2838	0.0262	25.1769	0.0271	27.204	0.0583
24.4505	0.0391	22.1668	0.035	25.4685	0.0277	25.3626	0.0319	27.404	0.0658
24.6295	0.0377	22.3281	0.0339	25.6542	0.0311	25.5478	0.0271	27.6035	0.0632
24.8081	0.0401	22.4893	0.0332	25.8389	0.0324	25.7335	0.0323	27.8035	0.0657
24.9867	0.0416	22.6506	0.0334	26.0241	0.0346	25.9182	0.0363	28.0029	0.0692
25.1652	0.037	22.8119	0.0302	26.2093	0.0354	26.1039	0.0318	28.2024	0.0661
25.3443	0.0399	22.9736	0.0308	26.3949	0.0341	26.289	0.0391	28.4019	0.0684
25.5228	0.0367	23.1345	0.0318	26.5801	0.034	26.4747	0.036	28.6013	0.068
25.7014	0.0364	23.2962	0.0311	26.7653	0.0336	26.6599	0.0353	28.8013	0.0649
25.88	0.0384	23.4575	0.0356	26.9505	0.0327	26.8456	0.0399	29.0008	0.0682
26.0586	0.0355	23.6184	0.0349	27.1362	0.0352	27.0308	0.0359	29.2008	0.0655
26.2371	0.038	23.7801	0.0354	27.3209	0.0344	27.2165	0.0423	29.4008	0.0644
26.4148	0.0369	23.941	0.0375	27.5065	0.0348	27.4011	0.0421	29.6008	0.0665
26.5933	0.0354	24.1027	0.0352	27.6912	0.0351	27.5868	0.0397	29.8008	0.0614
26.7719	0.0364	24.2644	0.0385	27.8769	0.0311	27.772	0.0423	30.0013	0.0645
26.9495	0.0356	24.4257	0.038	28.0621	0.0301	27.9567	0.0383	30.2013	0.0625
27.1276	0.0379	24.587	0.0385	28.2473	0.0295	28.1424	0.0389	30.4013	0.0601
27.3062	0.0399	24.7487	0.0416	28.433	0.0271	28.3276	0.0402	30.6019	0.0636
27.4843	0.0401	24.91	0.0407	28.6181	0.0318	28.5127	0.0356	30.8024	0.0598
27.6629	0.041	25.0713	0.0436	28.8033	0.0317	28.6984	0.0359	31.0029	0.0611
27.8405	0.044	25.2326	0.0419	28.989	0.0334	28.8831	0.0345	31.2029	0.0619
28.019	0.0439	25.3939	0.0392	29.1742	0.0365	29.0683	0.03	31.4035	0.0603
28.1971	0.0455	25.5556	0.0408	29.3594	0.0318	29.254	0.0343	31.6045	0.0644
28.3757	0.0468	25.7169	0.0365	29.5446	0.034	29.4387	0.0336	31.804	0.0652
28.5543	0.0437	25.8782	0.0394	29.7297	0.0322	29.6239	0.0336	32.0045	0.0664
28.7324	0.0471	26.039	0.0371	29.9149	0.0314	29.8085	0.0363	32.2051	0.0701
28.9114	0.0443	26.2007	0.0365	30.1006	0.0351	29.9932	0.0319	32.4056	0.0697
29.09	0.0438	26.362	0.0367	30.2853	0.034	30.1784	0.0321	32.6056	0.07
29.269	0.0454	26.5233	0.0341	30.471	0.038	30.3626	0.034	32.8056	0.0737
29.4476	0.0396	26.6846	0.0363	30.6562	0.0385	30.5473	0.032	33.0061	0.0712
29.6267	0.0417	26.8459	0.0348	30.8414	0.0362	30.7325	0.039	33.2067	0.0737
29.8057	0.0384	27.0072	0.0348	31.027	0.0357	30.9172	0.0386	33.4067	0.0755
29.9848	0.0363	27.1685	0.0375	31.2117	0.0332	31.1024	0.0414	33.6067	0.0711
30.1638	0.0389	27.3298	0.0345	31.3964	0.0314	31.2866	0.0445	33.8067	0.0748
30.3424	0.0349	27.4911	0.0375	31.5816	0.032	31.4718	0.0421	34.0067	0.0706
30.5219	0.0372	27.6524	0.0363	31.7663	0.032	31.6569	0.043	34.2072	0.0692
30.7009	0.04	27.8136	0.0353	31.9515	0.0332	31.8416	0.0438	34.4067	0.0721
30.88	0.0376	27.9745	0.0383	32.1357	0.0352	32.0268	0.0398	34.6072	0.0662
31.059	0.0417	28.1362	0.0351	32.3204	0.0347	32.212	0.0456	34.8067	0.0704
31.2381	0.0423	28.2975	0.0409	32.5051	0.0373	32.3967	0.0442	35.0067	0.0693
31.4171	0.0424	28.4584	0.0405	32.6902	0.0351	32.5824	0.045	35.2072	0.0664
31.5957	0.0469	28.6197	0.0408	32.8749	0.0342	32.7681	0.0468	35.4072	0.0694
31.7748	0.0445	28.7805	0.0451	33.0596	0.0355	32.9532	0.0419	35.6067	0.0646
31.9538	0.0478	28.9414	0.0398	33.2443	0.0352	33.1384	0.0417	35.8072	0.0655
32.1324	0.05	29.1027	0.0435	33.4295	0.0383	33.3241	0.0401	36.0067	0.068
32.3109	0.0473	29.2635	0.0426	33.6142	0.0399	33.5093	0.0361	36.2067	0.0659
32.49	0.0521	29.4248	0.04	33.7994	0.0409	33.695	0.0383	36.4067	0.07
32.6681	0.0496	29.5857	0.0447	33.9841	0.0407	33.8807	0.0373	36.6061	0.0695
32.8471	0.049	29.747	0.0412	34.1697	0.0399	34.0658	0.0373	36.8067	0.0689
33.0257	0.0505	29.9078	0.0419	34.3549	0.039	34.2515	0.0394	37.0061	0.0724
33.2043	0.045	30.0691	0.0433	34.5406	0.0378	34.4372	0.0386	37.2067	0.0701
33.3828	0.0469	30.2304	0.0381	34.7253	0.0377	34.6234	0.0399	37.4067	0.0732
33.5609	0.0445	30.3921	0.0419	34.9115	0.0358	34.8085	0.0412	37.6061	0.0751
33.7395	0.0409	30.5526	0.0373	35.0967	0.0374	34.9942	0.0407	37.8067	0.0742
33.9176	0.0435	30.7147	0.0377	35.2823	0.0371	35.1799	0.0414	38.0072	0.0789
34.0962	0.0388	30.8756	0.0406	35.468	0.0353	35.3651	0.0414	38.2072	0.0766
34.2743	0.0392	31.0377	0.0357	35.6532	0.0371	35.5508	0.04	38.4067	0.0762
34.4524	0.0395	31.199	0.0413	35.8394	0.0331	35.736	0.0413	38.6072	0.0782
34.6309	0.0375	31.3603	0.0389	36.0251	0.0349	35.9216	0.0409	38.8067	0.0752
34.8095	0.0397	31.5225	0.0367	36.2107	0.0346	36.1073	0.0416	39.0072	0.0756
34.9876	0.0405	31.6838	0.0421	36.3964	0.0324	36.292	0.0457	39.2072	0.0772
35.1667	0.041	31.845	0.0365	36.5821	0.0385	36.4777	0.0432	39.4072	0.0753
35.3452	0.0454	32.0068	0.0401	36.7678	0.0368	36.6634	0.0458	39.6077	0.076
35.5233	0.046	32.1681	0.0417	36.9535	0.0401	36.8481	0.0446	39.8077	0.0778
35.7024	0.0472	32.3293	0.0376	37.1386	0.0419	37.0337	0.0423	40.0077	0.074
35.8809	0.0494	32.4911	0.0439	37.3243	0.0386	37.2184	0.046	40.2077	0.077
36.0595	0.0495	32.6528	0.0396	37.5095	0.0418	37.4036	0.0418	40.4077	0.0747
36.2381	0.0511	32.8141	0.0407	37.6952	0.0393	37.5888	0.0428	40.6077	0.0726
36.4167	0.054	32.9754	0.0426	37.8804	0.0394	37.7735	0.0454	40.8077	0.0753
36.5957	0.053	33.1371	0.0395	38.0655	0.0434	37.9587	0.0399	41.0077	0.0719
36.7743	0.0558	33.2984	0.0449	38.2512	0.0405	38.1439	0.044	41.2077	0.074
36.9529	0.0547	33.4601	0.042	38.4364	0.0451	38.3285	0.0429	41.4077	0.0738
37.1319	0.0523	33.6214	0.0425	38.6211	0.0439	38.5142	0.0412	41.6077	0.0712
37.31	0.0538	33.7822	0.0441	38.8063	0.0395	38.6989	0.0462	41.8077	0.0754
37.4886	0.0489	33.9435	0.0411	38.9915	0.043	38.8846	0.0414	42.0077	0.0735
37.6676	0.0497	34.1053	0.0455	39.1762	0.0364	39.0693	0.045	42.2083	0.0741
37.8457	0.0497	34.2661	0.0417	39.3614	0.0372	39.2545	0.0451	42.4077	0.0753
38.0248	0.0451	34.4274	0.0433	39.546	0.0381	39.4397	0.041	42.6072	0.0731
38.2033	0.0495	34.5891	0.0445	39.7307	0.0338	39.6248	0.0454	42.8072	0.0763
38.3819	0.0448	34.7504	0.0415	39.9159	0.0386	39.8095	0.042	43.0067	0.0764
38.5609	0.0439	34.9117	0.0444	40.1006	0.0363	39.9952	0.0434	43.2061	0.0775
38.739	0.0462	35.073	0.0412	40.2858	0.0365	40.1799	0.0464	43.4056	0.0796
38.9176	0.0399	35.2339	0.0428	40.471	0.0393	40.3651	0.0439	43.6051	0.0794
39.0967	0.0448	35.3952	0.0422	40.6557	0.0359	40.5508	0.0472	43.8045	0.0801
39.2748	0.0429	35.556	0.0407	40.8413	0.0381	40.736	0.0454	44.0045	0.082
39.4538	0.0431	35.7173	0.0431	41.0265	0.0377	40.9211	0.0435	44.204	0.08
39.6319	0.0499	35.8786	0.039	41.2117	0.0372	41.1063	0.0458	44.4035	0.0823
39.8105	0.0455	36.0395	0.0414	41.3969	0.0413	41.2915	0.0433	44.6029	0.0839
39.9895	0.05	36.2007	0.041	41.5821	0.0408	41.4767	0.0456	44.8024	0.0841
40.1676	0.0512	36.3625	0.0407	41.7673	0.0444	41.6619	0.0458	45.0024	0.0855
40.3462	0.0486	36.5233	0.0439	41.953	0.0458	41.8471	0.0452	45.2019	0.084
40.5248	0.0559	36.685	0.0408	42.1376	0.0455	42.0323	0.0467	45.4024	0.0815
40.7028	0.053	36.8463	0.0441	42.3233	0.0455	42.2179	0.0471	45.6019	0.0807
40.8814	0.0539	37.0076	0.0423	42.5085	0.0446	42.4031	0.048	45.8019	0.0775
41.06	0.0581	37.1689	0.0397	42.6942	0.0435	42.5878	0.0493	46.0019	0.0778
41.2376	0.0534	37.3302	0.0432	42.8794	0.0444	42.773	0.0476	46.2019	0.0795
41.4162	0.0551	37.4911	0.0382	43.0646	0.0437	42.9587	0.0462	46.4024	0.0778
41.5943	0.055	37.6528	0.0422	43.2497	0.0446	43.1439	0.047	46.6029	0.0805
41.7724	0.0523	37.8141	0.0434	43.4349	0.0453	43.329	0.0462	46.8029	0.0787
41.9505	0.0555	37.9754	0.0417	43.6201	0.0434	43.5142	0.0469	47.0035	0.0757
42.1281	0.0533	38.1371	0.0472	43.8053	0.0432	43.6989	0.0481	47.2035	0.0774
42.3071	0.0538	38.2984	0.0452	43.9905	0.0406	43.8841	0.0468	47.404	0.074
42.4852	0.0551	38.4601	0.0464	44.1762	0.0388	44.0693	0.0478	47.6045	0.0751
42.6633	0.0508	38.621	0.0477	44.3614	0.0384	44.254	0.0464	47.8051	0.0794
42.8419	0.0505	38.7827	0.0441	44.546	0.0367	44.4392	0.0447	48.0056	0.0756
43.02	0.0487	38.944	0.0466	44.7317	0.0371	44.6234	0.046	48.2061	0.0838
43.1986	0.0461	39.1048	0.0454	44.9169	0.0396	44.8085	0.0426	48.4067	0.0839
43.3776	0.0492	39.2665	0.0449	45.1021	0.0392	44.9932	0.0449	48.6072	0.0826
43.5557	0.0483	39.4274	0.0477	45.2873	0.0404	45.1779	0.0466	48.8077	0.0875
43.7348	0.0496	39.5887	0.0436	45.4725	0.041	45.3626	0.0449	49.0077	0.0814
43.9133	0.0541	39.7504	0.0452	45.6577	0.0399	45.5468	0.0495	49.2083	0.0852
44.0924	0.0507	39.9113	0.0434	45.8423	0.0419	45.7315	0.0457	49.4083	0.0865
44.2714	0.053	40.073	0.0413	46.027	0.0407	45.9162	0.0476	49.6088	0.0835
44.4505	0.0517	40.2343	0.044	46.2127	0.043	46.1009	0.0491	49.8088	0.0913
44.629	0.0492	40.3956	0.0412	46.3979	0.046	46.2856	0.0452	50.0088	0.0886
44.8081	0.0538	40.5564	0.0419	46.5826	0.0458	46.4708	0.0502	50.2088	0.0896
44.9871	0.0537	40.7177	0.0412	46.7683	0.0478	46.6555	0.0491	50.4093	0.092
45.1657	0.0582	40.879	0.0383	46.953	0.0477	46.8406	0.0491	50.6093	0.0848
45.3448	0.06	41.0399	0.0402	47.1376	0.0467	47.0258	0.0539	50.8093	0.0866
45.5238	0.0592	41.2012	0.0391	47.3223	0.0467	47.2105	0.0479	51.0088	0.0823
45.7024	0.0585	41.362	0.0408	47.507	0.0461	47.3962	0.0508	51.2093	0.0791
45.8809	0.0561	41.5229	0.0429	47.6917	0.0456	47.5809	0.0506	51.4088	0.0832
46.06	0.0534	41.6838	0.0428	47.8769	0.0469	47.7666	0.0484	51.6083	0.0782
46.239	0.0527	41.845	0.0444	48.0611	0.0465	47.9522	0.0546	51.8088	0.0806
46.4176	0.0547	42.0059	0.0447	48.2463	0.0455	48.1374	0.051	52.0083	0.0815
46.5962	0.0553	42.1668	0.0458	48.431	0.0448	48.3236	0.0521	52.2083	0.0776
46.7752	0.0581	42.3276	0.0471	48.6157	0.0424	48.5093	0.0527	52.4083	0.0803
46.9538	0.0574	42.4885	0.0482	48.8014	0.0411	48.695	0.0487	52.6083	0.0776
47.1324	0.0545	42.6498	0.0489	48.986	0.0412	48.8811	0.0499	52.8083	0.0784
47.3105	0.0554	42.8106	0.0494	49.1712	0.0401	49.0663	0.0485	53.0077	0.0808
47.489	0.0519	42.9724	0.0508	49.3564	0.0418	49.2525	0.0496	53.2077	0.0788
47.6681	0.0531	43.1337	0.0498	49.5411	0.0421	49.4387	0.0507	53.4077	0.0844
47.8462	0.0528	43.2949	0.0499	49.7268	0.0426	49.6239	0.0501	53.6077	0.0832
48.0252	0.0528	43.4562	0.0494	49.912	0.0444	49.8095	0.0498	53.8077	0.084
48.2038	0.0586	43.6184	0.0467	50.0981	0.0427	49.9952	0.0497	54.0072	0.0876
48.3824	0.0542	43.7797	0.0474	50.2833	0.0437	50.1809	0.0489	54.2077	0.0862
48.5609	0.0567	43.9414	0.0452	50.469	0.0439	50.3666	0.0451	54.4077	0.0903
48.7395	0.0572	44.1027	0.0441	50.6547	0.0437	50.5523	0.0474	54.6077	0.0919
48.9176	0.0532	44.264	0.0452	50.8404	0.0469	50.7379	0.0479	54.8077	0.092
49.0967	0.0567	44.4253	0.0403	51.0255	0.047	50.9231	0.0478	55.0077	0.0959
49.2743	0.0532	44.587	0.0424	51.2112	0.0485	51.1083	0.0529	55.2077	0.0948
49.4528	0.0539	44.7483	0.0414	51.3964	0.0494	51.294	0.0492	55.4077	0.094
49.6314	0.0554	44.91	0.0412	51.5821	0.0476	51.4787	0.0505	55.6077	0.0943
49.8095	0.0534	45.0717	0.0439	51.7678	0.0483	51.6639	0.0521	55.8077	0.091
49.9886	0.0554	45.233	0.0424	51.953	0.0475	51.849	0.0473	56.0077	0.0908
50.1667	0.0581	45.3947	0.0431	52.1386	0.0447	52.0342	0.0517	56.2077	0.0901
50.3452	0.055	45.556	0.0435	52.3238	0.047	52.2194	0.0489	56.4077	0.0871
50.5243	0.0592	45.7173	0.041	52.509	0.0463	52.4046	0.0509	56.6077	0.0872
50.7024	0.0591	45.879	0.0437	52.6947	0.0464	52.5898	0.0555	56.8083	0.0851
50.8809	0.0585	46.0399	0.0435	52.8799	0.0482	52.7745	0.051	57.0083	0.0836
51.0595	0.0619	46.2016	0.0446	53.0651	0.0448	52.9597	0.0569	57.2083	0.0827
51.2381	0.06	46.3629	0.049	53.2502	0.0444	53.1443	0.0532	57.4082	0.0816
51.4167	0.0612	46.5246	0.0484	53.4349	0.0448	53.33	0.0513	57.6077	0.081
51.5952	0.063	46.6859	0.0503	53.6206	0.0425	53.5147	0.0561	57.8083	0.0798
51.7743	0.0598	46.8472	0.051	53.8053	0.0439	53.6994	0.0488	58.0077	0.0808
51.9528	0.0611	47.0089	0.049	53.991	0.0443	53.8851	0.0526	58.2077	0.0806
52.1314	0.0612	47.1702	0.0507	54.1762	0.0448	54.0698	0.0525	58.4072	0.0815
52.3105	0.0599	47.3311	0.049	54.3613	0.0486	54.2555	0.0482	58.6072	0.0838
52.489	0.0636	47.4928	0.0496	54.5465	0.0459	54.4406	0.0555	58.8067	0.0841
52.6676	0.0602	47.6536	0.0515	54.7317	0.0477	54.6253	0.0489	59.0066	0.0862
52.8467	0.0605	47.8149	0.0482	54.9169	0.0463	54.811	0.0515	59.2061	0.086
53.0248	0.0597	47.9762	0.0488	55.1021	0.0438	54.9962	0.0535	59.4056	0.0878
53.2033	0.0546	48.1371	0.0478	55.2868	0.0461	55.1814	0.0468	59.6051	0.0904
53.3819	0.0567	48.2988	0.0451	55.4715	0.0438	55.3666	0.053	59.8045	0.0913
53.5605	0.053	48.4601	0.0462	55.6571	0.0458	55.5513	0.0505	60.004	0.0955
53.7395	0.053	48.621	0.0427	55.8418	0.0482	55.7369	0.0503	60.2035	0.0978
53.9176	0.0559	48.7827	0.0421	56.0265	0.0456	55.9221	0.0554	60.4029	0.0992
54.0962	0.0536	48.9435	0.0428	56.2122	0.0488	56.1073	0.0511	60.6024	0.1014
54.2747	0.0578	49.1048	0.0416	56.3969	0.0471	56.293	0.0534	60.8024	0.099
54.4533	0.0568	49.2665	0.0425	56.5826	0.0458	56.4782	0.0526	61.0019	0.0995
54.6319	0.056	49.427	0.0436	56.7673	0.0483	56.6634	0.0512	61.2013	0.0961
54.8105	0.0584	49.5887	0.0417	56.9525	0.046	56.8485	0.0553	61.4013	0.0923
54.9886	0.0557	49.7496	0.0444	57.1376	0.0488	57.0342	0.0542	61.6013	0.0936
55.1676	0.0581	49.9113	0.0445	57.3228	0.0505	57.2189	0.057	61.8013	0.0901
55.3452	0.0601	50.0726	0.0444	57.508	0.0492	57.4046	0.0579	62.0013	0.0901
55.5238	0.0623	50.2334	0.0474	57.6932	0.052	57.5893	0.0561	62.2013	0.0891
55.7019	0.0666	50.3952	0.045	57.8784	0.0485	57.7745	0.0576	62.4013	0.0863
55.8805	0.0687	50.5569	0.0484	58.0641	0.0481	57.9597	0.0543	62.6019	0.087
56.0586	0.0704	50.7177	0.0482	58.2497	0.049	58.1448	0.054	62.8024	0.0843
56.2371	0.0688	50.879	0.0479	58.4344	0.0467	58.33	0.0533	63.0029	0.0844
56.4148	0.0681	51.0403	0.0505	58.6206	0.0501	58.5152	0.0518	63.2035	0.085
56.5928	0.0653	51.202	0.0502	58.8053	0.0491	58.6999	0.0547	63.404	0.0829
56.7714	0.0659	51.3633	0.052	58.991	0.0491	58.8851	0.0518	63.6045	0.0861
56.9495	0.0655	51.5242	0.0537	59.1762	0.0494	59.0698	0.0537	63.8051	0.0863
57.1281	0.0635	51.6859	0.0518	59.3608	0.0472	59.255	0.0528	64.0056	0.0861
57.3062	0.0649	51.8472	0.0526	59.5465	0.0464	59.4397	0.0502	64.2067	0.0879
57.4848	0.0618	52.0085	0.0494	59.7312	0.0452	59.6243	0.0511	64.4067	0.0885
57.6638	0.0595	52.1698	0.0486	59.9164	0.0427	59.809	0.0462	64.6072	0.09
57.8424	0.0582	52.3306	0.0508	60.1016	0.0444	59.9937	0.0517	64.8077	0.093
58.0214	0.0542	52.4924	0.0467	60.2868	0.0444	60.1784	0.05	65.0083	0.0944
58.2	0.0546	52.6536	0.0471	60.4725	0.0462	60.3631	0.0513	65.2088	0.0952
58.379	0.0537	52.8145	0.0465	60.6571	0.0473	60.5478	0.0569	65.4093	0.0997
58.5576	0.0539	52.9758	0.0437	60.8423	0.0468	60.7325	0.0536	65.6099	0.0995
58.7367	0.0568	53.1371	0.0456	61.0275	0.0478	60.9172	0.0584	65.8099	0.1011
58.9152	0.0573	53.2984	0.0434	61.2122	0.0463	61.1024	0.0567	66.0098	0.1029
59.0943	0.0598	53.4597	0.0437	61.3974	0.0466	61.2876	0.056	66.2099	0.0994
59.2728	0.0623	53.621	0.0434	61.5826	0.047	61.4722	0.0603	66.4099	0.1033
59.4519	0.0631	53.7818	0.0405	61.7673	0.0485	61.6574	0.0548	66.6093	0.0986
59.6309	0.0663	53.9431	0.0438	61.9525	0.0509	61.8426	0.0616	66.8093	0.0967
59.8095	0.0684	54.1035	0.0433	62.1376	0.0523	62.0278	0.0606	67.0093	0.0976
59.9886	0.0684	54.2648	0.0436	62.3223	0.0558	62.213	0.0585	67.2099	0.0911
60.1667	0.0733	54.4261	0.0468	62.507	0.0545	62.3987	0.0636	67.4093	0.0952
60.3457	0.0695	54.5865	0.0456	62.6917	0.0545	62.5838	0.0577	67.6093	0.0918
60.5243	0.072	54.7474	0.0478	62.8764	0.0542	62.769	0.0584	67.8093	0.0895
60.7024	0.0723	54.9087	0.0486	63.0611	0.0511	62.9547	0.057	68.0093	0.0912
60.8814	0.0674	55.0696	0.0502	63.2458	0.0523	63.1404	0.0519	68.2088	0.0851
61.0595	0.0716	55.2308	0.0518	63.431	0.0501	63.3256	0.0565	68.4088	0.087
61.2386	0.0637	55.3917	0.0513	63.6162	0.0505	63.5113	0.0517	68.6083	0.0874
61.4171	0.0654	55.553	0.0522	63.8008	0.0513	63.6969	0.0542	68.8083	0.0842
61.5957	0.0653	55.7147	0.0512	63.9865	0.0479	63.8826	0.0558	69.0083	0.0897
61.7747	0.0607	55.8756	0.0523	64.1717	0.0486	64.0678	0.0524	69.2083	0.0871
61.9533	0.0652	56.0369	0.0515	64.3574	0.0462	64.254	0.0562	69.4083	0.0886
62.1314	0.0594	56.1982	0.0526	64.5426	0.0435	64.4392	0.0539	69.6083	0.0926
62.3105	0.059	56.3594	0.052	64.7278	0.0439	64.6253	0.0539	69.8083	0.0892
62.489	0.0584	56.5207	0.0502	64.9134	0.0424	64.8105	0.0532	70.0083	0.0956
62.6671	0.0558	56.682	0.05	65.0991	0.0447	64.9962	0.0513	70.2082	0.0948
62.8462	0.0591	56.8438	0.0483	65.2838	0.0459	65.1814	0.0536	70.4082	0.0957
63.0243	0.0609	57.0055	0.0457	65.4695	0.0463	65.3666	0.0547	70.6083	0.1025
63.2033	0.063	57.1668	0.0458	65.6552	0.0492	65.5522	0.0571	70.8083	0.0994
63.3814	0.0657	57.3285	0.0446	65.8404	0.0487	65.7374	0.0586	71.0077	0.1038
63.5605	0.0657	57.4898	0.0453	66.026	0.0499	65.9226	0.0593	71.2083	0.1068
63.739	0.0639	57.6515	0.0475	66.2117	0.0528	66.1078	0.0591	71.4082	0.1033
63.9171	0.0652	57.8128	0.0459	66.3969	0.0522	66.293	0.0591	71.6088	0.1064
64.0962	0.0651	57.9745	0.0478	66.5826	0.0549	66.4782	0.0599	71.8082	0.1033
64.2743	0.0688	58.1362	0.0458	66.7673	0.056	66.6639	0.0595	72.0088	0.1025
64.4528	0.0702	58.2975	0.0437	66.953	0.0556	66.8485	0.0607	72.2093	0.103
64.6314	0.0726	58.4592	0.0459	67.1381	0.0564	67.0342	0.0626	72.4088	0.0991
64.81	0.0741	58.621	0.0434	67.3228	0.0555	67.2189	0.0607	72.6093	0.0976
64.9881	0.0729	58.7822	0.0464	67.5085	0.0536	67.4041	0.0623	72.8088	0.097
65.1671	0.0716	58.9435	0.0483	67.6937	0.0539	67.5888	0.0569	73.0088	0.0936
65.3457	0.071	59.1057	0.0473	67.8789	0.052	67.7745	0.0573	73.2088	0.0952
65.5247	0.0684	59.2666	0.0505	68.0646	0.0517	67.9592	0.0566	73.4082	0.0934
65.7028	0.0675	59.4283	0.0471	68.2493	0.0511	68.1443	0.0547	73.6088	0.0912
65.8819	0.068	59.5895	0.0486	68.4349	0.0484	68.3295	0.0586	73.8088	0.0914
66.06	0.0674	59.7504	0.0499	68.6201	0.0477	68.5142	0.0559	74.0082	0.0883
66.239	0.0691	59.9121	0.0481	68.8053	0.046	68.6994	0.0561	74.2088	0.0884
66.4171	0.0668	60.0734	0.0541	68.9905	0.0447	68.8841	0.0574	74.4083	0.0893
66.5957	0.0658	60.2347	0.0518	69.1757	0.0457	69.0698	0.053	74.6077	0.0887
66.7743	0.0656	60.3964	0.0523	69.3603	0.0451	69.2545	0.054	74.8077	0.0921
66.9528	0.0645	60.5577	0.0534	69.546	0.0463	69.4397	0.0535	75.0067	0.0932
67.1319	0.0639	60.7186	0.0487	69.7312	0.0479	69.6253	0.0525	75.2061	0.0926
67.31	0.0647	60.8799	0.0515	69.9164	0.0475	69.81	0.0577	75.4056	0.0958
67.489	0.0631	61.0412	0.0498	70.1016	0.0495	69.9957	0.0551	75.605	0.0957
67.6676	0.0651	61.202	0.0491	70.2868	0.0508	70.1809	0.0612	75.8045	0.0965
67.8457	0.068	61.3633	0.0511	70.472	0.0497	70.3661	0.0602	76.004	0.1012
68.0247	0.0665	61.5246	0.0476	70.6567	0.0516	70.5517	0.0562	76.204	0.1024
68.2028	0.0693	61.6859	0.0481	70.8423	0.0532	70.7369	0.0597	76.4035	0.1069
68.3814	0.067	61.8472	0.0484	71.027	0.053	70.9216	0.0544	76.6029	0.1107
68.56	0.0664	62.008	0.0447	71.2122	0.0567	71.1068	0.0564	76.8024	0.1089
68.7381	0.0685	62.1698	0.0469	71.3979	0.0558	71.2925	0.0591	77.0024	0.112
68.9167	0.0665	62.3311	0.0462	71.5826	0.0577	71.4772	0.0572	77.2024	0.1095
69.0952	0.0693	62.4928	0.0459	71.7678	0.0575	71.6629	0.0656	77.4019	0.1074
69.2728	0.0703	62.6536	0.0493	71.9529	0.0548	71.8476	0.0638	77.6018	0.1079
69.4514	0.0695	62.8145	0.045	72.1386	0.056	72.0332	0.064	77.8018	0.1039
69.6295	0.0732	62.9758	0.0476	72.3238	0.0523	72.2184	0.0651	78.0024	0.104
69.8076	0.0717	63.1371	0.047	72.509	0.0513	72.4036	0.0575	78.2024	0.1038
69.9857	0.0706	63.2984	0.0452	72.6937	0.052	72.5883	0.0598	78.4024	0.0993
70.1638	0.0729	63.4601	0.0485	72.8794	0.0487	72.7735	0.0572	78.6029	0.0992
70.3419	0.0702	63.621	0.0463	73.0641	0.0516	72.9587	0.0561	78.8034	0.0962
70.52	0.0733	63.7822	0.0476	73.2497	0.0487	73.1439	0.0587	79.004	0.0934
70.6981	0.0739	63.944	0.0494	73.4349	0.0487	73.3285	0.0573	79.204	0.0932
70.8762	0.0723	64.1048	0.0491	73.6196	0.0502	73.5142	0.06	79.4045	0.0913
71.0548	0.0748	64.2665	0.0525	73.8053	0.0464	73.6994	0.0569	79.6056	0.0923
71.2333	0.073	64.4278	0.0537	73.99	0.0489	73.8841	0.0566	79.8056	0.0921
71.4119	0.0725	64.5891	0.0539	74.1757	0.0471	74.0698	0.0553	80.0067	0.0929
71.5905	0.072	64.7504	0.0536	74.3609	0.0487	74.2545	0.0534	80.2072	0.0952
71.769	0.0711	64.9113	0.0519	74.5455	0.0531	74.4397	0.0548	80.4077	0.0962
71.9476	0.0725	65.073	0.0529	74.7307	0.0525	74.6248	0.0541	80.6082	0.0956
72.1262	0.0694	65.2339	0.0517	74.9159	0.053	74.81	0.0575	80.8083	0.0974
72.3052	0.069	65.3951	0.0524	75.1011	0.0534	74.9947	0.0575	81.0088	0.0969
72.4843	0.0668	65.5569	0.051	75.2868	0.0511	75.1794	0.0572	81.2088	0.0986
72.6633	0.0666	65.7177	0.0525	75.4715	0.0532	75.3641	0.0592	81.4088	0.1016
72.8424	0.0665	65.879	0.051	75.6567	0.0511	75.5493	0.0574	81.6093	0.1032
73.0214	0.0674	66.0403	0.0492	75.8414	0.0526	75.7335	0.0593	81.8093	0.1072
73.2005	0.0699	66.2012	0.0499	76.0265	0.0541	75.9192	0.0606	82.0093	0.1095
73.38	0.0686	66.3625	0.0457	76.2107	0.0531	76.1038	0.0599	82.2093	0.1098
73.5586	0.0714	66.5233	0.0465	76.3959	0.0559	76.2885	0.0651	82.4093	0.1125
73.7376	0.0714	66.6842	0.044	76.5806	0.0541	76.4737	0.0627	82.6099	0.1105
73.9167	0.0708	66.8455	0.0422	76.7653	0.0545	76.6584	0.0656	82.8098	0.1094
74.0952	0.0742	67.0063	0.0461	76.95	0.053	76.8441	0.0678	83.0093	0.1103
74.2743	0.0706	67.1672	0.0435	77.1347	0.0513	77.0288	0.0647	83.2098	0.1056
74.4528	0.0747	67.3285	0.0468	77.3194	0.0528	77.214	0.0667	83.4093	0.1071
74.6314	0.0752	67.4893	0.0481	77.5041	0.0522	77.3992	0.0629	83.6088	0.1043
74.8105	0.0741	67.6502	0.0453	77.6887	0.0542	77.5843	0.0617	83.8088	0.0994
74.989	0.0811	67.8111	0.0498	77.8739	0.0551	77.77	0.0622	84.0088	0.1021
75.1681	0.0768	67.9719	0.0468	78.0586	0.0548	77.9552	0.0584	84.2088	0.0972
75.3471	0.0793	68.1328	0.049	78.2438	0.0551	78.1409	0.0609	84.4083	0.0957
75.5257	0.0787	68.2936	0.0525	78.429	0.0523	78.3266	0.0605	84.6083	0.0981
75.7043	0.0711	68.4545	0.051	78.6137	0.0523	78.5122	0.0595	84.8083	0.0925
75.8824	0.0775	68.6158	0.0549	78.7994	0.0516	78.6974	0.0604	85.0077	0.0959
76.0614	0.0706	68.7767	0.054	78.985	0.052	78.8831	0.06	85.2077	0.0937
76.24	0.0754	68.9384	0.0534	79.1702	0.0534	79.0688	0.0572	85.4083	0.0929
76.4181	0.0777	69.0997	0.0562	79.3559	0.0525	79.2535	0.0591	85.6077	0.0973
76.5971	0.0697	69.261	0.0535	79.5411	0.0542	79.4392	0.0557	85.8077	0.0933
76.7757	0.0765	69.4227	0.0541	79.7268	0.0529	79.6243	0.0565	86.0077	0.0979
76.9538	0.0669	69.584	0.0544	79.9129	0.0509	79.81	0.0578	86.2077	0.0984
77.1324	0.067	69.7457	0.0526	80.0986	0.0512	79.9952	0.0545	86.4077	0.098
77.3105	0.0684	69.9074	0.054	80.2843	0.049	80.1809	0.0598	86.6082	0.1044
77.489	0.0638	70.0687	0.0512	80.47	0.0507	80.3661	0.0577	86.8083	0.1022
77.6676	0.0719	70.23	0.0498	80.6557	0.052	80.5518	0.06	87.0083	0.106
77.8457	0.0696	70.3917	0.0485	80.8409	0.0528	80.7364	0.062	87.2083	0.1094
78.0243	0.0698	70.5534	0.0474	81.026	0.0561	80.9221	0.0585	87.4083	0.1082
78.2028	0.075	70.7156	0.0482	81.2117	0.0559	81.1068	0.0619	87.6083	0.1136
78.3814	0.07	70.8769	0.0483	81.3974	0.0553	81.292	0.0601	87.8083	0.1117
78.56	0.0742	71.0386	0.0465	81.5826	0.0559	81.4777	0.0623	88.0083	0.1129
78.7381	0.0756	71.2007	0.048	81.7683	0.0536	81.6624	0.0671	88.2083	0.1163
78.9171	0.0744	71.362	0.0462	81.9534	0.0536	81.8476	0.0629	88.4083	0.1138
79.0957	0.0811	71.5238	0.046	82.1391	0.0556	82.0332	0.0675	88.6088	0.1161
79.2743	0.0798	71.6855	0.0453	82.3243	0.0551	82.2179	0.0664	88.8083	0.111
79.4533	0.0815	71.8468	0.0442	82.5095	0.058	82.4036	0.0641	89.0082	0.1075
79.6314	0.0831	72.0085	0.0457	82.6952	0.0574	82.5883	0.0682	89.2088	0.1065
79.8105	0.0801	72.1702	0.0473	82.8799	0.0558	82.7735	0.0643	89.4082	0.1049
79.989	0.0825	72.3315	0.0493	83.0651	0.0565	82.9592	0.0642	89.6082	0.1017
80.1671	0.0812	72.4932	0.0508	83.2507	0.0521	83.1438	0.0652	89.8077	0.1018
80.3462	0.0786	72.6545	0.0515	83.4354	0.0537	83.3285	0.0583	90.0077	0.0984
80.5247	0.0804	72.8162	0.0515	83.6206	0.052	83.5137	0.0612	90.2077	0.0976
80.7038	0.0772	72.9775	0.0514	83.8063	0.0509	83.6989	0.0598	90.4077	0.0969
80.8824	0.0755	73.1388	0.0524	83.991	0.0536	83.8841	0.0564	90.6077	0.0947
81.0609	0.078	73.3001	0.0527	84.1762	0.0497	84.0693	0.061	90.8082	0.0968
81.2395	0.0733	73.4614	0.0559	84.3608	0.0521	84.2545	0.0576	91.0077	0.097
81.4181	0.0726	73.6227	0.0553	84.546	0.0514	84.4396	0.0582	91.2082	0.0974
81.5966	0.0703	73.7835	0.0561	84.7312	0.0499	84.6248	0.0597	91.4077	0.1006
81.7747	0.0682	73.9453	0.0558	84.9159	0.0534	84.81	0.0559	91.6072	0.0986
81.9538	0.0715	74.1061	0.0535	85.1011	0.0496	84.9952	0.0583	91.8072	0.0987
82.1319	0.07	74.2678	0.0534	85.2863	0.0516	85.1804	0.0569	92.0067	0.101
82.3109	0.0722	74.4287	0.052	85.471	0.0528	85.3651	0.0568	92.2066	0.1013
82.489	0.074	74.59	0.0501	85.6566	0.0509	85.5508	0.0599	92.4061	0.1067
82.6671	0.073	74.7508	0.0502	85.8418	0.0551	85.7359	0.0596	92.6056	0.1109
82.8457	0.0744	74.9121	0.0475	86.027	0.0551	85.9211	0.0605	92.8056	0.1141
83.0243	0.0754	75.0734	0.0478	86.2122	0.0562	86.1068	0.0635	93.005	0.1185
83.2024	0.0733	75.2347	0.0475	86.3979	0.0598	86.2915	0.0646	93.2045	0.1179
83.3809	0.0779	75.3956	0.0451	86.5831	0.0577	86.4772	0.0667	93.405	0.1174
83.5586	0.0787	75.5569	0.0477	86.7683	0.0594	86.6619	0.0697	93.6045	0.119
83.7371	0.0814	75.7182	0.0458	86.9529	0.059	86.8476	0.0693	93.8045	0.1156
83.9152	0.0847	75.8799	0.0458	87.1386	0.0571	87.0322	0.0709	94.0045	0.1181
84.0933	0.0838	76.0407	0.0471	87.3238	0.059	87.2174	0.07	94.204	0.1164
84.2714	0.0841	76.2025	0.0442	87.509	0.0575	87.4026	0.0682	94.4045	0.1133
84.4495	0.0846	76.3637	0.0479	87.6947	0.0562	87.5878	0.0679	94.604	0.1133
84.6276	0.0817	76.525	0.0465	87.8799	0.0579	87.7735	0.0664	94.8045	0.1078
84.8062	0.0846	76.6863	0.0464	88.065	0.0553	87.9587	0.0668	95.005	0.104
84.9838	0.0845	76.8476	0.0509	88.2502	0.055	88.1433	0.067	95.2051	0.1024
85.1624	0.0834	77.0089	0.0499	88.4354	0.0545	88.329	0.0636	95.4056	0.0992
85.3405	0.0851	77.1702	0.0541	88.6206	0.0513	88.5142	0.0632	95.6061	0.0991
85.5186	0.0821	77.3311	0.0553	88.8058	0.0519	88.6989	0.06	95.8061	0.0996
85.6967	0.0795	77.4928	0.0544	88.991	0.0505	88.8841	0.0565	96.0061	0.0991
85.8752	0.0782	77.6541	0.0573	89.1762	0.05	89.0693	0.0577	96.2067	0.0995
86.0543	0.0727	77.8154	0.0556	89.3608	0.0515	89.254	0.0541	96.4067	0.1002
86.2328	0.074	77.9771	0.0578	89.546	0.0504	89.4392	0.0558	96.6066	0.097
86.4114	0.0714	78.1379	0.0573	89.7317	0.052	89.6243	0.0577	96.8072	0.0995
86.5909	0.0728	78.2992	0.0551	89.9164	0.0532	89.809	0.056	97.0072	0.0993
86.7695	0.0748	78.4605	0.0557	90.1016	0.0524	89.9937	0.059	97.2077	0.0994
86.9486	0.0742	78.6214	0.0525	90.2863	0.054	90.1779	0.0592	97.4077	0.1051
87.1276	0.0758	78.7831	0.0507	90.4715	0.0538	90.3631	0.0589	97.6082	0.1043
87.3067	0.0765	78.944	0.0499	90.6562	0.0543	90.5478	0.0627	97.8083	0.11
87.4857	0.0735	79.1053	0.0487	90.8413	0.0564	90.7325	0.0601	98.0083	0.112
87.6652	0.0751	79.2665	0.0484	91.0255	0.0561	90.9177	0.063	98.2082	0.1121
87.8438	0.0763	79.4274	0.0475	91.2102	0.0579	91.1024	0.0668	98.4083	0.1191
88.0228	0.0804	79.5883	0.0443	91.3954	0.0596	91.2876	0.0664	98.6083	0.1165
88.2024	0.0869	79.7496	0.0449	91.5796	0.0591	91.4727	0.0729	98.8083	0.121
88.3814	0.0877	79.91	0.0424	91.7648	0.0599	91.6579	0.0724	99.0083	0.1234
88.5605	0.0906	80.0708	0.0437	91.9495	0.0614	91.8436	0.0727	99.2082	0.12
88.7395	0.0901	80.2317	0.0453	92.1342	0.0592	92.0288	0.0744	99.4083	0.1246
88.9181	0.0884	80.3921	0.0454	92.3189	0.0601	92.214	0.0684	99.6082	0.1188
89.0971	0.0861	80.5534	0.0487	92.5036	0.0588	92.3997	0.0687	99.8083	0.117
89.2757	0.0845	80.7143	0.049	92.6883	0.0566	92.5848	0.0663	100.008	0.116
89.4543	0.0849	80.8747	0.0522	92.8734	0.0575	92.7705	0.0633	100.208	0.1077
89.6328	0.0837	81.036	0.0519	93.0581	0.054	92.9557	0.0662	100.408	0.11
89.8119	0.0845	81.1969	0.0521	93.2433	0.0537	93.1414	0.0644	100.608	0.1054
89.99	0.0818	81.3582	0.0536	93.428	0.054	93.3271	0.0636	100.808	0.1038
90.1686	0.0791	81.5199	0.0518	93.6137	0.0514	93.5122	0.064	101.007	0.1054
90.3476	0.0782	81.6807	0.0564	93.7989	0.0536	93.6974	0.059	101.207	0.1023
90.5257	0.076	81.8425	0.0559	93.9841	0.0525	93.8831	0.0608	101.408	0.1014
90.7043	0.0778	82.0042	0.058	94.1702	0.0509	94.0683	0.0584	101.608	0.1014
90.8828	0.0751	82.165	0.0594	94.3554	0.0529	94.254	0.056	101.808	0.0977
91.0614	0.0758	82.3272	0.0563	94.5411	0.0503	94.4397	0.0593	102.008	0.0992
91.2395	0.0766	82.4885	0.0581	94.7268	0.0533	94.6243	0.058	102.207	0.1009
91.4181	0.0736	82.6502	0.0535	94.9124	0.0552	94.81	0.0579	102.408	0.0999
91.5966	0.0804	82.8119	0.0517	95.0981	0.0538	94.9957	0.0609	102.607	0.105
91.7752	0.0794	82.9732	0.0525	95.2843	0.0578	95.1804	0.0592	102.807	0.1055
91.9533	0.0822	83.1349	0.046	95.4695	0.0568	95.3661	0.0603	103.008	0.1074
92.1319	0.0867	83.2967	0.0508	95.6557	0.0592	95.5513	0.0648	103.207	0.1129
92.3109	0.0815	83.4584	0.048	95.8413	0.0614	95.7364	0.0624	103.407	0.1109
92.489	0.0868	83.6201	0.0481	96.027	0.0581	95.9221	0.0654	103.608	0.1155
92.6676	0.0835	83.7814	0.0517	96.2127	0.0617	96.1068	0.0674	103.807	0.1184
92.8467	0.0842	83.9431	0.0455	96.3979	0.0603	96.2925	0.0654	104.008	0.1177
93.0247	0.0895	84.1048	0.0489	96.5836	0.0591	96.4772	0.0702	104.208	0.1257
93.2033	0.0838	84.2661	0.0469	96.7693	0.0606	96.6629	0.0688	104.408	0.1243
93.3819	0.0893	84.4274	0.0437	96.9544	0.0583	96.8475	0.0695	104.608	0.1253
93.56	0.088	84.5891	0.0486	97.1401	0.0577	97.0327	0.0731	104.808	0.1268
93.739	0.0842	84.7509	0.0458	97.3248	0.0571	97.2184	0.0664	105.008	0.1205
93.9176	0.0876	84.9121	0.0496	97.5105	0.0548	97.4026	0.071	105.207	0.1216
94.0962	0.0821	85.0739	0.0513	97.6957	0.0539	97.5878	0.0687	105.408	0.1173
94.2752	0.083	85.2351	0.0489	97.8808	0.0526	97.7735	0.0654	105.608	0.1141
94.4533	0.0864	85.3964	0.0531	98.066	0.0527	97.9582	0.0707	105.808	0.1152
94.6319	0.081	85.5577	0.0499	98.2512	0.0541	98.1434	0.0641	106.008	0.1087
94.8105	0.0866	85.719	0.0524	98.4364	0.0555	98.3285	0.0659	106.208	0.1092
94.989	0.0829	85.8803	0.0554	98.6211	0.0543	98.5132	0.0631	106.408	0.1059
95.1676	0.08	86.0412	0.0528	98.8063	0.055	98.6989	0.0576	106.608	0.1006
95.3462	0.0854	86.2029	0.0585	98.991	0.0527	98.8841	0.0616	106.808	0.1032
95.5248	0.0808	86.3637	0.0553	99.1762	0.0521	99.0693	0.0572	107.007	0.0996
95.7038	0.0861	86.5255	0.0552	99.3613	0.055	99.2545	0.0592	107.207	0.101
95.8824	0.0865	86.6863	0.0573	99.5465	0.0543	99.4397	0.0645	107.407	0.1036
96.0609	0.0829	86.8472	0.0522	99.7317	0.0581	99.6248	0.0618	107.606	0.1016
96.2395	0.0853	87.0085	0.0543	99.9169	0.0601	99.8105	0.0652	107.806	0.1038
96.4181	0.0821	87.1698	0.0524	100.102	0.0587	99.9952	0.0641	108.005	0.1051
96.5966	0.0829	87.3311	0.0496	100.287	0.0605	100.181	0.0599	108.204	0.104
96.7752	0.0845	87.4919	0.0512	100.472	0.0567	100.367	0.0629	108.404	0.1087
96.9538	0.0821	87.6532	0.0473	100.657	0.0567	100.551	0.0591	108.603	0.1108
97.1324	0.0871	87.8145	0.0493	100.842	0.0573	100.736	0.0606	108.803	0.1142
97.3105	0.0856	87.9762	0.0483	101.028	0.0548	100.922	0.0665	109.003	0.1196
97.4886	0.0844	88.1371	0.0485	101.213	0.06	101.107	0.0658	109.202	0.1213
97.6676	0.0847	88.2988	0.0498	101.398	0.0586	101.292	0.0727	109.403	0.1239
97.8452	0.0822	88.4597	0.0476	101.584	0.0593	101.477	0.0732	109.602	0.1263
98.0238	0.0829	88.621	0.0488	101.769	0.0618	101.662	0.0708	109.803	0.1258
98.2014	0.0834	88.7822	0.0467	101.954	0.0562	101.848	0.0706	110.003	0.1271
98.3795	0.0856	88.9435	0.0484	102.139	0.0583	102.033	0.067	110.203	0.1272
98.5576	0.0892	89.1048	0.05	102.324	0.0565	102.218	0.0677	110.403	0.1238
98.7357	0.0894	89.2661	0.0475	102.51	0.0534	102.403	0.068	110.604	0.1231
98.9138	0.0896	89.4274	0.0511	102.695	0.0584	102.588	0.0683	110.804	0.1195
99.0919	0.0923	89.5887	0.0489	102.879	0.0541	102.774	0.07	111.004	0.1167
99.2695	0.0908	89.7504	0.0505	103.065	0.0582	102.959	0.07	111.205	0.116
99.4481	0.09	89.9113	0.054	103.25	0.0601	103.144	0.0678	111.405	0.1127
99.6262	0.0901	90.073	0.0523	103.435	0.0571	103.329	0.0661	111.606	0.1096
99.8047	0.0888	90.2343	0.0587	103.621	0.0596	103.514	0.0638	111.806	0.1089
99.9833	0.0889	90.3956	0.0546	103.806	0.0557	103.699	0.0602	112.006	0.1049
100.162	0.0894	90.5569	0.0556	103.991	0.054	103.884	0.0604	112.207	0.1066
100.341	0.0894	90.7182	0.0569	104.176	0.0559	104.069	0.059	112.407	0.1044
100.519	0.0919	90.879	0.0517	104.361	0.0531	104.254	0.0611	112.607	0.1045
100.698	0.0892	91.0407	0.0565	104.546	0.0557	104.438	0.0627	112.807	0.1072
100.877	0.0872	91.202	0.0529	104.732	0.057	104.623	0.0632	113.008	0.1061
101.056	0.0835	91.3633	0.0528	104.917	0.057	104.808	0.0653	113.208	0.1072
101.235	0.0812	91.5246	0.0552	105.102	0.059	104.993	0.0642	113.408	0.1075
101.414	0.0794	91.6859	0.0495	105.287	0.0562	105.177	0.0622	113.608	0.1079
101.593	0.0813	91.8472	0.0529	105.472	0.0542	105.362	0.0637	113.808	0.1107
101.772	0.0824	92.0085	0.0508	105.657	0.0543	105.547	0.062	114.008	0.1124
101.951	0.0842	92.1693	0.0475	105.841	0.0523	105.732	0.0659	114.208	0.1142
102.13	0.0879	92.3306	0.0505	106.026	0.0549	105.917	0.0685	114.408	0.1175
102.31	0.0859	92.4919	0.0446	106.211	0.0584	106.102	0.067	114.608	0.1187
102.489	0.0878	92.6532	0.0469	106.395	0.0593	106.287	0.0727	114.809	0.1224
102.667	0.0873	92.8141	0.0477	106.58	0.062	106.472	0.0711	115.008	0.1273
102.846	0.0875	92.9754	0.0466	106.765	0.0612	106.657	0.0706	115.208	0.1257
103.025	0.0934	93.1367	0.051	106.95	0.0603	106.842	0.0723	115.408	0.1282
103.204	0.0913	93.2979	0.0487	107.134	0.0617	107.028	0.0674	115.608	0.1268
103.383	0.0964	93.4588	0.0499	107.318	0.0596	107.213	0.0701	115.808	0.1229
103.561	0.0963	93.6201	0.0506	107.504	0.0614	107.398	0.0689	116.008	0.1254
103.74	0.0953	93.781	0.0492	107.689	0.0632	107.584	0.068	116.207	0.1217
103.919	0.0981	93.9422	0.0517	107.874	0.0613	107.769	0.0714	116.408	0.1215
104.098	0.0932	94.1031	0.0516	108.059	0.0621	107.955	0.0671	116.608	0.1218
104.276	0.0949	94.264	0.0529	108.244	0.0604	108.141	0.0681	116.808	0.1157
104.455	0.0913	94.4248	0.0543	108.43	0.0575	108.327	0.0664	117.007	0.1159
104.633	0.0899	94.5861	0.0543	108.615	0.057	108.512	0.0633	117.208	0.1122
104.812	0.092	94.7474	0.0562	108.8	0.0536	108.697	0.0655	117.408	0.1092
104.99	0.0878	94.9091	0.0554	108.986	0.054	108.883	0.063	117.607	0.1111
105.168	0.0896	95.07	0.0549	109.171	0.0544	109.068	0.0653	117.808	0.1056
105.347	0.088	95.2317	0.0551	109.356	0.053	109.254	0.0649	118.008	0.1085
105.525	0.0854	95.393	0.0529	109.543	0.0546	109.44	0.065	118.208	0.1095
105.704	0.083	95.5547	0.0534	109.728	0.0535	109.625	0.0648	118.408	0.1065
105.882	0.0816	95.716	0.0521	109.914	0.0527	109.811	0.0614	118.608	0.1115
106.06	0.0806	95.8773	0.0518	110.1	0.0539	109.996	0.0624	118.808	0.1092
106.239	0.0816	96.0386	0.0512	110.285	0.0549	110.181	0.0614	119.008	0.1103
106.417	0.0849	96.2003	0.0498	110.472	0.057	110.367	0.063	119.208	0.115
106.595	0.0859	96.3616	0.0515	110.657	0.0601	110.552	0.0645	119.408	0.1115
106.774	0.0909	96.5237	0.0492	110.842	0.0612	110.737	0.0645	119.608	0.1173
106.952	0.0913	96.685	0.0503	111.028	0.0623	110.922	0.0661	119.808	0.1176
107.131	0.0896	96.8468	0.0496	111.213	0.0633	111.108	0.0664	120.008	0.1177
107.31	0.093	97.008	0.0488	111.399	0.0617	111.293	0.0673	120.208	0.1254
107.488	0.0924	97.1693	0.0501	111.584	0.0628	111.478	0.0675	120.408	0.1252
107.667	0.0974	97.3306	0.0479	111.769	0.0623	111.663	0.0687	120.608	0.1293
107.846	0.1002	97.4924	0.0501	111.955	0.0624	111.848	0.0716	120.808	0.1328
108.024	0.1002	97.6532	0.0499	112.14	0.0648	112.034	0.0692	121.008	0.1274
108.203	0.1027	97.8149	0.0483	112.325	0.0617	112.218	0.0735	121.208	0.1304
108.381	0.1011	97.9762	0.0517	112.51	0.0616	112.404	0.0727	121.408	0.1271
108.56	0.0982	98.1375	0.0491	112.695	0.0591	112.589	0.0719	121.608	0.1235
108.739	0.0965	98.2988	0.0499	112.881	0.0555	112.773	0.0732	121.808	0.1262
108.918	0.093	98.4601	0.0535	113.066	0.0586	112.959	0.0676	122.008	0.1198
109.096	0.0921	98.6218	0.0517	113.251	0.0529	113.143	0.0696	122.208	0.12
109.275	0.0912	98.7831	0.0551	113.436	0.0553	113.329	0.0668	122.408	0.1189
109.454	0.0907	98.9444	0.0551	113.621	0.0555	113.514	0.0637	122.608	0.113
109.633	0.0922	99.1057	0.0532	113.806	0.052	113.699	0.0669	122.808	0.1131
109.811	0.0898	99.2665	0.0565	113.991	0.056	113.885	0.0647	123.007	0.1103
109.99	0.0864	99.4274	0.0504	114.176	0.0531	114.07	0.0667	123.207	0.1083
110.168	0.0854	99.5887	0.0522	114.36	0.0543	114.255	0.0694	123.407	0.11
110.347	0.0826	99.7496	0.0534	114.546	0.0557	114.44	0.0646	123.606	0.1082
110.525	0.0839	99.9108	0.0514	114.73	0.0537	114.625	0.0681	123.806	0.1109
110.704	0.0873	100.072	0.0563	114.915	0.0568	114.81	0.0633	124.005	0.1107
110.882	0.0887	100.233	0.0533	115.101	0.0575	114.995	0.0628	124.204	0.112
111.061	0.0927	100.395	0.0529	115.286	0.0588	115.18	0.0621	124.404	0.1149
111.239	0.0943	100.556	0.0535	115.472	0.0619	115.366	0.06	124.603	0.1157
111.418	0.0931	100.717	0.0479	115.656	0.0622	115.551	0.0638	124.803	0.1166
111.596	0.0974	100.878	0.0511	115.842	0.0648	115.736	0.0655	125.003	0.1197
111.775	0.0932	101.039	0.0486	116.028	0.0646	115.922	0.0683	125.203	0.1208
111.953	0.0947	101.201	0.0476	116.212	0.0635	116.107	0.0729	125.403	0.1223
112.132	0.0973	101.362	0.0517	116.398	0.0629	116.291	0.073	125.603	0.1287
112.311	0.095	101.523	0.0485	116.583	0.0619	116.477	0.0727	125.803	0.1297
112.489	0.1031	101.685	0.0505	116.768	0.0624	116.662	0.0709	126.003	0.1338
112.667	0.0997	101.846	0.0499	116.953	0.0614	116.847	0.07	126.203	0.1339
112.845	0.1018	102.008	0.0473	117.138	0.0619	117.033	0.0698	126.403	0.1317
113.024	0.1016	102.169	0.0499	117.324	0.0606	117.218	0.0732	126.603	0.1312
113.202	0.0951	102.33	0.0484	117.51	0.0595	117.403	0.0745	126.803	0.1262
113.38	0.098	102.492	0.0492	117.694	0.0579	117.588	0.0759	127.003	0.1259
113.559	0.0924	102.653	0.0519	117.88	0.0561	117.773	0.0765	127.204	0.1247
113.737	0.0939	102.814	0.0516	118.065	0.0566	117.959	0.0715	127.404	0.1208
113.915	0.0954	102.976	0.055	118.25	0.0555	118.143	0.0701	127.605	0.1217
114.093	0.0929	103.137	0.0558	118.436	0.0551	118.328	0.0667	127.805	0.1189
114.272	0.0957	103.298	0.0556	118.621	0.0567	118.513	0.064	128.006	0.1158
114.451	0.0932	103.46	0.0563	118.806	0.054	118.698	0.0653	128.206	0.1161
114.629	0.0929	103.621	0.0545	118.99	0.0565	118.883	0.0627	128.407	0.1116
114.807	0.0917	103.783	0.0546	119.176	0.0559	119.067	0.0641	128.607	0.1129
114.986	0.0905	103.944	0.0537	119.361	0.0552	119.252	0.0657	128.807	0.1123
115.165	0.0921	104.105	0.055	119.546	0.0589	119.437	0.0632	129.008	0.111
115.343	0.0913	104.266	0.0548	119.732	0.0556	119.622	0.0651	129.208	0.1139
115.522	0.0935	104.428	0.0537	119.917	0.0607	119.807	0.0643	129.408	0.1125
115.7	0.0952	104.589	0.0541	120.102	0.0607	119.992	0.0629	129.609	0.1134
115.879	0.0958	104.75	0.0512	120.287	0.0606	120.176	0.0657	129.808	0.1164
116.058	0.0959	104.911	0.0512	120.472	0.0642	120.361	0.0636	130.008	0.1167
116.237	0.0957	105.073	0.0481	120.657	0.0606	120.546	0.0681	130.209	0.1187
116.416	0.0961	105.234	0.0478	120.842	0.0632	120.73	0.07	130.409	0.1215
116.595	0.0973	105.395	0.047	121.027	0.0626	120.916	0.0694	130.609	0.1215
116.774	0.0991	105.556	0.0457	121.212	0.06	121.1	0.0745	130.809	0.1262
116.952	0.1011	105.717	0.0479	121.397	0.0634	121.286	0.0741	131.009	0.1276
117.131	0.1001	105.878	0.0475	121.582	0.0604	121.471	0.0748	131.209	0.1315
117.31	0.1018	106.039	0.0487	121.767	0.0625	121.656	0.0775	131.409	0.1341
117.489	0.1004	106.2	0.049	121.952	0.0625	121.842	0.0741	131.608	0.1331
117.667	0.0992	106.361	0.0481	122.137	0.0606	122.027	0.0748	131.808	0.1312
117.846	0.0991	106.522	0.0514	122.322	0.0625	122.213	0.0739	132.008	0.1304
118.025	0.0962	106.682	0.0517	122.507	0.0595	122.398	0.0712	132.208	0.1268
118.203	0.0981	106.843	0.0526	122.691	0.0589	122.583	0.0739	132.408	0.1261
118.382	0.0963	107.005	0.0547	122.876	0.0585	122.769	0.0711	132.608	0.125
118.561	0.0964	107.166	0.0537	123.061	0.0568	122.955	0.0691	132.808	0.1234
118.739	0.0991	107.327	0.0565	123.246	0.0582	123.14	0.0689	133.008	0.1244
118.918	0.0978	107.488	0.057	123.431	0.0566	123.327	0.0651	133.207	0.1196
119.097	0.0982	107.65	0.0545	123.617	0.0575	123.512	0.0664	133.408	0.1172
119.275	0.0991	107.811	0.0568	123.802	0.0568	123.698	0.0677	133.607	0.1167
119.453	0.0957	107.972	0.0542	123.987	0.0568	123.884	0.0648	133.808	0.1139
119.632	0.0984	108.134	0.0548	124.173	0.0577	124.069	0.0683	134.008	0.1155
119.81	0.094	108.295	0.0561	124.358	0.0569	124.255	0.0655	134.207	0.1174
119.989	0.0947	108.457	0.0526	124.544	0.0586	124.44	0.0652	134.408	0.1149
120.167	0.0966	108.619	0.055	124.729	0.058	124.626	0.0654	134.607	0.1186
120.346	0.0954	108.78	0.051	124.914	0.059	124.811	0.0629	134.807	0.1172
120.524	0.0996	108.942	0.0499	125.1	0.0605	124.997	0.0666	135.007	0.1169
120.703	0.0992	109.103	0.0497	125.285	0.0611	125.182	0.0679	135.207	0.1198
120.881	0.0983	109.265	0.0467	125.471	0.0628	125.368	0.0688	135.407	0.1182
121.06	0.0976	109.427	0.0487	125.656	0.0617	125.553	0.0706	135.608	0.1222
121.238	0.0957	109.588	0.0496	125.842	0.0624	125.738	0.0713	135.807	0.1255
121.417	0.0954	109.75	0.0481	126.027	0.0624	125.923	0.0715	136.008	0.1258
121.595	0.0981	109.911	0.0503	126.213	0.0617	126.108	0.0745	136.208	0.1328
121.773	0.0988	110.072	0.0471	126.398	0.0624	126.293	0.0745	136.408	0.1329
121.952	0.1013	110.234	0.0486	126.583	0.0615	126.479	0.0745	136.608	0.1338
122.13	0.1041	110.395	0.0473	126.768	0.0618	126.663	0.0746	136.808	0.1353
122.309	0.1013	110.557	0.0461	126.953	0.0621	126.849	0.0715	137.008	0.13
122.488	0.1039	110.718	0.0504	127.139	0.0614	127.033	0.0721	137.208	0.1333
122.667	0.1012	110.879	0.049	127.324	0.0607	127.218	0.0715	137.408	0.1305
122.846	0.101	111.041	0.0524	127.509	0.0611	127.404	0.071	137.608	0.1295
123.024	0.1042	111.202	0.0531	127.695	0.0604	127.588	0.0755	137.808	0.1304
123.202	0.1022	111.363	0.0524	127.879	0.0604	127.773	0.0716	138.008	0.1252
123.381	0.106	111.525	0.0539	128.065	0.0609	127.959	0.0713	138.208	0.1252
123.559	0.1048	111.686	0.0524	128.25	0.0589	128.144	0.0693	138.407	0.1241
123.739	0.1018	111.848	0.0556	128.435	0.0592	128.329	0.0633	138.607	0.1197
123.917	0.1033	112.009	0.055	128.62	0.0572	128.514	0.065	138.807	0.1212
124.096	0.1007	112.17	0.0542	128.805	0.057	128.699	0.0643	139.006	0.116
124.275	0.1	112.332	0.0553	128.99	0.0578	128.885	0.0658	139.206	0.1152
124.453	0.1012	112.492	0.0533	129.176	0.0576	129.069	0.07	139.405	0.1174
124.632	0.0979	112.653	0.0534	129.36	0.0597	129.255	0.068	139.605	0.1161
124.811	0.0984	112.815	0.0517	129.546	0.059	129.44	0.0711	139.804	0.1189
124.989	0.099	112.976	0.0513	129.731	0.0579	129.625	0.0698	140.003	0.1208
125.167	0.0969	113.137	0.0515	129.915	0.0589	129.81	0.0655	140.203	0.1215
125.346	0.0966	113.298	0.0475	130.101	0.0567	129.996	0.0683	140.403	0.1229
125.525	0.0959	113.46	0.0493	130.286	0.0585	130.181	0.0677	140.602	0.1234
125.703	0.0956	113.621	0.0474	130.47	0.0599	130.367	0.0705	140.802	0.124
125.881	0.0986	113.782	0.0471	130.656	0.0597	130.552	0.0743	141.002	0.1278
126.06	0.097	113.944	0.0497	130.841	0.0642	130.737	0.0753	141.201	0.1293
126.239	0.1	114.105	0.0471	131.026	0.0627	130.922	0.0766	141.401	0.132
126.417	0.1017	114.266	0.0502	131.211	0.0647	131.107	0.0769	141.601	0.1352
126.596	0.1018	114.427	0.0495	131.396	0.0656	131.293	0.075	141.801	0.1355
126.773	0.1055	114.589	0.0477	131.582	0.0632	131.478	0.0743	142.001	0.1363
126.952	0.1038	114.75	0.0511	131.767	0.0654	131.663	0.0742	142.201	0.1348
127.13	0.1071	114.911	0.0474	131.952	0.0633	131.849	0.0695	142.402	0.1318
127.308	0.1074	115.073	0.0496	132.138	0.0633	132.033	0.0722	142.602	0.1314
127.486	0.1051	115.234	0.0515	132.323	0.0644	132.219	0.0723	142.802	0.1291
127.664	0.1088	115.396	0.0493	132.508	0.062	132.404	0.0715	143.003	0.1283
127.842	0.1094	115.557	0.0554	132.694	0.0636	132.589	0.0747	143.203	0.1293
128.02	0.1099	115.718	0.054	132.879	0.0621	132.774	0.0689	143.403	0.1261
128.199	0.1114	115.88	0.0548	133.064	0.0615	132.959	0.0705	143.605	0.1253
128.377	0.1073	116.041	0.0571	133.25	0.0602	133.144	0.0671	143.805	0.124
128.556	0.1069	116.202	0.0525	133.434	0.0572	133.329	0.0638	144.006	0.1214
128.734	0.1069	116.364	0.0559	133.62	0.0563	133.513	0.068	144.207	0.1218
128.913	0.1007	116.525	0.0544	133.806	0.0552	133.698	0.0641	144.407	0.1207
129.092	0.1015	116.686	0.0514	133.99	0.0575	133.884	0.0685	144.608	0.12
129.27	0.0985	116.847	0.0558	134.176	0.056	134.067	0.071	144.808	0.1238
129.45	0.0964	117.008	0.0505	134.36	0.0578	134.252	0.0676	145.008	0.1223
129.628	0.0994	117.17	0.0513	134.546	0.0585	134.437	0.072	145.209	0.1234
129.807	0.0954	117.331	0.0523	134.731	0.0574	134.621	0.0685	145.409	0.1268
129.986	0.0987	117.493	0.0469	134.916	0.0588	134.806	0.0689	145.609	0.123
130.165	0.0972	117.654	0.0521	135.101	0.0571	134.991	0.0743	145.809	0.1255
130.344	0.097	117.814	0.0468	135.286	0.0601	135.176	0.0726	146.01	0.1258
130.523	0.0995	117.976	0.0466	135.471	0.061	135.361	0.0787	146.21	0.1251
130.702	0.1001	118.137	0.0483	135.657	0.0612	135.546	0.0788	146.409	0.1319
130.881	0.1039	118.298	0.0435	135.841	0.0661	135.731	0.0769	146.61	0.1301
131.06	0.1068	118.459	0.0483	136.026	0.0648	135.917	0.0795	146.81	0.1357
131.238	0.1094	118.62	0.0469	136.211	0.0666	136.101	0.0746	147.01	0.1357
131.417	0.112	118.781	0.0472	136.395	0.066	136.287	0.073	147.209	0.1333
131.595	0.1124	118.942	0.0505	136.58	0.0643	136.472	0.0729	147.409	0.134
131.774	0.1131	119.103	0.0471	136.764	0.0664	136.657	0.0697	147.609	0.1295
131.953	0.1119	119.264	0.0519	136.949	0.065	136.843	0.0731	147.809	0.1305
132.131	0.1109	119.425	0.0521	137.134	0.0656	137.028	0.0728	148.009	0.1317
132.31	0.1107	119.586	0.0521	137.319	0.0665	137.214	0.0725	148.208	0.1317
132.489	0.1095	119.747	0.0545	137.504	0.0631	137.4	0.0754	148.409	0.1331
132.667	0.1101	119.908	0.0516	137.69	0.0631	137.585	0.0705	148.608	0.1333
132.846	0.1074	120.069	0.0553	137.874	0.0617	137.772	0.0699	148.808	0.1292
133.024	0.1081	120.23	0.0524	138.06	0.0577	137.957	0.0692	149.008	0.1265
133.203	0.1053	120.392	0.0539	138.245	0.0583	138.142	0.0662	149.208	0.1249
133.381	0.1024	120.553	0.0548	138.431	0.0556	138.328	0.07	149.408	0.1227
133.56	0.1023	120.714	0.0524	138.616	0.0555	138.514	0.0712	149.608	0.1245
133.739	0.0997	120.876	0.055	138.802	0.0568	138.699	0.072	149.808	0.1252
133.918	0.101	121.037	0.0512	138.987	0.0545	138.885	0.0751	150.008	0.1258
134.096	0.0986	121.199	0.0522	139.173	0.0571	139.07	0.0719	150.208	0.1277
134.275	0.0997	121.36	0.0504	139.358	0.0563	139.255	0.0719	150.408	0.1245
134.453	0.1014	121.522	0.0477	139.544	0.0569	139.441	0.0696	150.608	0.1271
134.632	0.1028	121.683	0.0497	139.73	0.06	139.627	0.0705	150.808	0.1248
134.81	0.1048	121.845	0.046	139.915	0.0604	139.811	0.0702	151.008	0.125
134.989	0.1077	122.006	0.0487	140.101	0.0632	139.997	0.0724	151.208	0.1309
135.167	0.1056	122.168	0.0495	140.285	0.0663	140.182	0.0732	151.408	0.1288
135.346	0.1073	122.329	0.0471	140.471	0.0655	140.367	0.0746	151.609	0.1341
135.524	0.1081	122.491	0.0521	140.657	0.0683	140.553	0.0747	151.808	0.1352
135.703	0.1069	122.652	0.047	140.842	0.0682	140.738	0.0748	152.009	0.1315
135.881	0.1108	122.814	0.0488	141.027	0.0647	140.923	0.0738	152.209	0.1367
136.06	0.1118	122.975	0.0501	141.212	0.068	141.108	0.074	152.409	0.1339
136.239	0.1137	123.137	0.0455	141.397	0.0657	141.293	0.071	152.609	0.1366
136.418	0.1142	123.298	0.0519	141.583	0.0653	141.478	0.0721	152.809	0.1396
136.596	0.1122	123.46	0.0499	141.768	0.0674	141.664	0.0726	153.009	0.134
136.774	0.1123	123.621	0.0501	141.953	0.0618	141.849	0.0741	153.209	0.1365
136.953	0.1098	123.782	0.0545	142.139	0.0637	142.034	0.0751	153.409	0.1343
137.132	0.1084	123.944	0.0488	142.323	0.0609	142.219	0.0727	153.609	0.1319
137.31	0.1092	124.105	0.0536	142.509	0.0583	142.404	0.0732	153.809	0.1358
137.489	0.1078	124.266	0.0513	142.694	0.0611	142.588	0.0686	154.008	0.1285
137.668	0.1082	124.428	0.0506	142.879	0.0571	142.773	0.0676	154.209	0.1308
137.846	0.1079	124.59	0.0568	143.065	0.0581	142.958	0.07	154.408	0.1287
138.025	0.1071	124.75	0.051	143.25	0.0563	143.144	0.0672	154.608	0.1221
138.203	0.1077	124.912	0.0556	143.435	0.055	143.329	0.0718	154.808	0.1275
138.382	0.1062	125.073	0.0545	143.621	0.0583	143.514	0.0727	155.007	0.1232
138.56	0.1059	125.234	0.0497	143.805	0.0582	143.699	0.0707	155.207	0.1254
138.739	0.108	125.395	0.0541	143.99	0.0598	143.885	0.074	155.406	0.127
138.918	0.1057	125.556	0.0482	144.176	0.0613	144.07	0.069	155.605	0.1244
139.096	0.1087	125.718	0.0526	144.36	0.0604	144.255	0.0687	155.805	0.1282
139.275	0.109	125.879	0.0533	144.546	0.0601	144.44	0.0705	156.004	0.1246
139.453	0.1074	126.041	0.0477	144.73	0.0621	144.625	0.0668	156.203	0.1266
139.632	0.1102	126.202	0.0521	144.916	0.0622	144.811	0.0736	156.403	0.1293
139.81	0.1074	126.363	0.0465	145.101	0.0645	144.996	0.0736	156.603	0.133
139.989	0.1075	126.525	0.0486	145.286	0.0665	145.181	0.0745	156.803	0.1366
140.167	0.1109	126.686	0.0488	145.471	0.066	145.367	0.0785	157.003	0.1366
140.346	0.1094	126.847	0.0466	145.657	0.0675	145.552	0.0725	157.202	0.1383
140.524	0.1106	127.008	0.0506	145.842	0.0656	145.737	0.0752	157.402	0.1373
140.702	0.1097	127.169	0.0476	146.027	0.0639	145.922	0.0745	157.602	0.1375
140.88	0.1096	127.331	0.0488	146.212	0.0641	146.108	0.0723	157.802	0.1381
141.058	0.1093	127.492	0.0505	146.398	0.0637	146.292	0.0772	158.002	0.136
141.236	0.1075	127.653	0.0471	146.583	0.0643	146.478	0.0765	158.203	0.1397
141.415	0.1083	127.815	0.0517	146.768	0.0642	146.662	0.077	158.403	0.1373
141.593	0.1127	127.976	0.0493	146.953	0.063	146.848	0.0793	158.603	0.1364
141.771	0.1131	128.137	0.0504	147.139	0.0635	147.033	0.0721	158.803	0.1358
141.95	0.1152	128.299	0.054	147.324	0.0617	147.218	0.0734	159.005	0.1317
142.128	0.1197	128.46	0.0507	147.51	0.0601	147.403	0.0716	159.204	0.1313
142.306	0.1165	128.621	0.0551	147.694	0.0613	147.589	0.0691	159.405	0.1287
142.484	0.1164	128.783	0.0522	147.88	0.0599	147.773	0.0733	159.606	0.1277
142.662	0.1131	128.944	0.0537	148.065	0.0604	147.959	0.0702	159.806	0.1308
142.841	0.1097	129.105	0.0543	148.25	0.0608	148.144	0.0707	160.007	0.125
143.019	0.1129	129.267	0.0524	148.435	0.0591	148.329	0.0698	160.207	0.1298
143.198	0.1122	129.428	0.0565	148.62	0.0637	148.514	0.0674	160.408	0.1281
143.377	0.1149	129.589	0.0535	148.805	0.0602	148.699	0.069	160.608	0.125
143.555	0.1167	129.75	0.0532	148.99	0.0609	148.884	0.0698	160.808	0.1306
143.734	0.1123	129.912	0.0534	149.176	0.0628	149.069	0.0698	161.009	0.1243
143.913	0.1123	130.073	0.0483	149.361	0.0596	149.254	0.0722	161.209	0.1294
144.092	0.1075	130.234	0.0513	149.546	0.0628	149.439	0.0735	161.409	0.1293
144.271	0.1035	130.395	0.0471	149.731	0.0606	149.624	0.0724	161.609	0.1277
144.45	0.1062	130.557	0.047	149.916	0.0602	149.809	0.076	161.809	0.135
144.629	0.1034	130.718	0.0499	150.101	0.0625	149.994	0.075	162.009	0.1302
144.808	0.108	130.879	0.0459	150.285	0.0603	150.178	0.0748	162.209	0.1354
144.987	0.1111	131.04	0.05	150.47	0.063	150.363	0.0777	162.409	0.1368
145.166	0.1096	131.201	0.0465	150.655	0.0639	150.548	0.076	162.609	0.1356
145.345	0.1149	131.362	0.0447	150.84	0.0637	150.733	0.0782	162.809	0.1417
145.524	0.1126	131.523	0.0484	151.025	0.0657	150.918	0.0806	163.009	0.1385
145.703	0.1098	131.684	0.0442	151.21	0.0657	151.103	0.077	163.209	0.1419
145.881	0.1156	131.845	0.0498	151.394	0.0668	151.288	0.0804	163.409	0.14
146.06	0.1118	132.006	0.0492	151.579	0.0677	151.474	0.0767	163.609	0.1379
146.239	0.1184	132.166	0.0489	151.764	0.0675	151.659	0.0752	163.809	0.1403
146.418	0.1204	132.327	0.053	151.948	0.0661	151.844	0.0769	164.009	0.1351
146.596	0.1183	132.488	0.0509	152.134	0.0661	152.03	0.0707	164.209	0.1366
146.775	0.1245	132.649	0.0535	152.318	0.0648	152.215	0.0764	164.408	0.1323
146.954	0.1187	132.81	0.054	152.504	0.0632	152.401	0.0733	164.608	0.1318
147.132	0.1205	132.971	0.052	152.688	0.0639	152.586	0.0712	164.808	0.1312
147.31	0.1193	133.132	0.0564	152.874	0.0624	152.772	0.076	165.008	0.1292
147.489	0.1156	133.294	0.0541	153.06	0.0622	152.957	0.0704	165.207	0.1324
147.668	0.1175	133.454	0.0541	153.245	0.0622	153.142	0.0719	165.408	0.1283
147.846	0.1147	133.616	0.0556	153.43	0.0587	153.327	0.0733	165.608	0.1299
148.025	0.1138	133.777	0.0523	153.616	0.0602	153.514	0.0667	165.808	0.1285
148.203	0.1137	133.939	0.0532	153.801	0.0574	153.698	0.0725	166.008	0.1257
148.382	0.1092	134.1	0.0514	153.987	0.0573	153.884	0.0676	166.208	0.1293
148.56	0.1068	134.262	0.0499	154.172	0.0604	154.069	0.0699	166.408	0.127
148.739	0.1074	134.423	0.0512	154.358	0.0574	154.255	0.0742	166.608	0.1316
148.917	0.1055	134.585	0.0486	154.543	0.0621	154.44	0.0714	166.808	0.1346
149.096	0.1077	134.747	0.0496	154.729	0.063	154.625	0.074	167.008	0.1329
149.274	0.1086	134.908	0.0504	154.915	0.0614	154.81	0.0729	167.208	0.1402
149.453	0.1081	135.07	0.0479	155.101	0.0672	154.996	0.0715	167.408	0.1361
149.631	0.1123	135.232	0.05	155.286	0.0624	155.181	0.0754	167.609	0.1398
149.81	0.1104	135.393	0.047	155.471	0.0664	155.366	0.0764	167.809	0.1422
149.989	0.1129	135.555	0.0479	155.657	0.0672	155.551	0.0795	168.009	0.1397
150.167	0.117	135.717	0.0472	155.842	0.065	155.736	0.0814	168.209	0.1479
150.346	0.1147	135.878	0.0476	156.028	0.0711	155.922	0.0818	168.409	0.1446
150.524	0.1213	136.04	0.0504	156.213	0.0673	156.107	0.0795	168.609	0.1451
150.702	0.124	136.201	0.0487	156.398	0.0692	156.292	0.0797	168.808	0.1455
150.881	0.1241	136.363	0.0508	156.584	0.0684	156.477	0.0756	169.008	0.136
151.06	0.1293	136.525	0.049	156.769	0.0642	156.662	0.0762	169.208	0.1401
151.239	0.126	136.686	0.0502	156.954	0.0668	156.847	0.0784	169.408	0.1371
151.418	0.1253	136.847	0.0516	157.139	0.0636	157.032	0.075	169.608	0.1338
151.597	0.1245	137.009	0.0509	157.324	0.0644	157.217	0.0782	169.808	0.1376
151.775	0.1183	137.17	0.0549	157.51	0.0634	157.403	0.0712	170.008	0.1313
151.954	0.1186	137.332	0.0542	157.694	0.0618	157.587	0.0696	170.208	0.1332
152.132	0.1179	137.493	0.0556	157.879	0.0619	157.773	0.0702	170.408	0.1314
152.31	0.1154	137.655	0.0557	158.065	0.0585	157.958	0.065	170.608	0.1273
152.489	0.1197	137.816	0.0519	158.249	0.0592	158.143	0.071	170.808	0.1288
152.668	0.1159	137.977	0.0541	158.434	0.0569	158.328	0.0689	171.008	0.1274
152.847	0.1126	138.138	0.0511	158.62	0.0585	158.514	0.0695	171.208	0.1282
153.025	0.1117	138.3	0.0524	158.804	0.0599	158.698	0.0736	171.407	0.132
153.204	0.1058	138.461	0.0537	158.989	0.0588	158.884	0.0679	171.607	0.1317
153.382	0.1087	138.622	0.0513	159.175	0.06	159.069	0.0702	171.807	0.1352
153.56	0.1077	138.784	0.0522	159.36	0.0594	159.254	0.0684	172.007	0.1365
153.739	0.109	138.944	0.0492	159.545	0.0614	159.44	0.0672	172.207	0.1369
153.918	0.1148	139.106	0.0462	159.73	0.0628	159.625	0.0742	172.406	0.1405
154.096	0.1134	139.267	0.0478	159.915	0.0638	159.81	0.0726	172.606	0.1412
154.274	0.1176	139.428	0.0448	160.101	0.0685	159.996	0.077	172.806	0.1418
154.452	0.1184	139.589	0.0478	160.286	0.0673	160.18	0.0797	173.005	0.1453
154.631	0.1153	139.75	0.0483	160.471	0.0695	160.366	0.0787	173.204	0.1447
154.809	0.1187	139.912	0.0477	160.656	0.0708	160.551	0.0816	173.405	0.1461
154.988	0.1204	140.073	0.0511	160.842	0.0679	160.736	0.0823	173.604	0.1465
155.166	0.1212	140.235	0.0461	161.027	0.071	160.921	0.0782	173.804	0.1448
155.344	0.1289	140.396	0.0485	161.213	0.0676	161.107	0.0801	174.005	0.1454
155.522	0.1276	140.557	0.0482	161.398	0.0679	161.292	0.0781	174.204	0.1438
155.7	0.1293	140.718	0.046	161.583	0.0695	161.477	0.0783	174.405	0.1394
155.878	0.1284	140.88	0.0513	161.769	0.063	161.662	0.0811	174.605	0.1405
156.056	0.1213	141.041	0.0506	161.954	0.0674	161.847	0.0785	174.805	0.1352
156.234	0.1252	141.202	0.0544	162.139	0.0647	162.033	0.0764	175.005	0.1344
156.412	0.1205	141.364	0.0569	162.324	0.0622	162.217	0.0744	175.204	0.1356
156.59	0.1197	141.525	0.054	162.509	0.0655	162.403	0.0685	175.406	0.131
156.769	0.1227	141.687	0.0565	162.695	0.0586	162.588	0.0684	175.606	0.135
156.948	0.1181	141.848	0.0553	162.88	0.0603	162.773	0.0669	175.806	0.1317
157.126	0.1219	142.009	0.0533	163.065	0.0582	162.959	0.0664	176.006	0.1298
157.304	0.1167	142.17	0.0557	163.25	0.0561	163.143	0.0708	176.207	0.1341
157.483	0.114	142.332	0.0528	163.435	0.0611	163.328	0.0686	176.407	0.1293
157.662	0.1144	142.492	0.0541	163.621	0.0588	163.514	0.0707	176.607	0.1348
157.84	0.1099	142.654	0.0539	163.806	0.0622	163.698	0.0729	176.807	0.1355
158.019	0.1134	142.815	0.0501	163.99	0.0622	163.883	0.0669	177.007	0.1344
158.198	0.1148	142.977	0.0513	164.176	0.0601	164.068	0.072	177.208	0.1386
158.377	0.1161	143.137	0.0478	164.36	0.0643	164.252	0.067	177.407	0.137
158.556	0.1188	143.299	0.0468	164.546	0.062	164.437	0.0711	177.608	0.1398
158.735	0.1187	143.46	0.0481	164.731	0.0646	164.621	0.0771	177.808	0.1419
158.914	0.1196	143.621	0.047	164.915	0.0665	164.807	0.0747	178.008	0.1404
159.094	0.1208	143.783	0.0488	165.1	0.0667	164.991	0.0829	178.208	0.1447
159.273	0.1232	143.944	0.0476	165.285	0.0684	165.176	0.0815	178.408	0.1439
159.452	0.1242	144.104	0.0465	165.47	0.069	165.362	0.0828	178.608	0.1448
159.631	0.1274	144.265	0.0465	165.654	0.0683	165.547	0.0854	178.808	0.1469
159.81	0.1276	144.426	0.0439	165.839	0.0692	165.732	0.08	179.008	0.1442
159.989	0.128	144.587	0.0456	166.024	0.0686	165.918	0.0837	179.208	0.1447
160.167	0.1284	144.748	0.0474	166.208	0.0665	166.103	0.081	179.408	0.144
160.347	0.1253	144.909	0.0516	166.393	0.0694	166.288	0.0796	179.608	0.1423
160.525	0.1258	145.07	0.0533	166.578	0.0676	166.474	0.0826	179.808	0.1416
160.704	0.1233	145.23	0.0535	166.763	0.066	166.659	0.0782	180.008	0.1393
160.883	0.1204	145.391	0.0539	166.947	0.0672	166.845	0.0781	180.207	0.1376
161.061	0.1233	145.552	0.0525	167.133	0.0631	167.03	0.0751	180.408	0.1378
161.24	0.122	145.713	0.0522	167.317	0.0652	167.215	0.0717	180.607	0.1353
161.418	0.1237	145.875	0.0537	167.503	0.0627	167.401	0.0735	180.808	0.1327
161.597	0.1237	146.036	0.0541	167.688	0.0607	167.586	0.0692	181.007	0.1346
161.776	0.1207	146.197	0.0567	167.873	0.062	167.772	0.0728	181.207	0.1348
161.954	0.1214	146.359	0.0571	168.059	0.0576	167.957	0.0728	181.408	0.1334
162.132	0.1189	146.52	0.056	168.244	0.0605	168.142	0.0713	181.607	0.1369
162.311	0.1163	146.682	0.0547	168.429	0.0604	168.328	0.0734	181.807	0.1342
162.489	0.1193	146.844	0.0508	168.615	0.0602	168.513	0.0691	182.007	0.1361
162.668	0.1181	147.005	0.0504	168.801	0.0636	168.699	0.0707	182.207	0.1383
162.847	0.1216	147.167	0.0493	168.987	0.0621	168.884	0.0695	182.408	0.1353
163.025	0.1242	147.328	0.0481	169.173	0.0641	169.069	0.0695	182.608	0.1418
163.203	0.1221	147.489	0.0521	169.358	0.0655	169.255	0.0725	182.807	0.1397
163.382	0.125	147.651	0.0492	169.544	0.0657	169.44	0.0729	183.008	0.141
163.56	0.12	147.813	0.0512	169.73	0.0683	169.625	0.0787	183.208	0.1476
163.739	0.1187	147.975	0.0506	169.915	0.0676	169.81	0.0795	183.408	0.1438
163.917	0.1206	148.136	0.0458	170.101	0.0679	169.996	0.0799	183.608	0.1485
164.096	0.12	148.298	0.0497	170.286	0.0684	170.181	0.0826	183.808	0.148
164.275	0.1264	148.459	0.0448	170.472	0.0672	170.366	0.079	184.008	0.1461
164.453	0.1265	148.621	0.0482	170.658	0.0691	170.551	0.082	184.208	0.151
164.632	0.1283	148.782	0.0496	170.843	0.0695	170.736	0.0797	184.408	0.145
164.81	0.1299	148.944	0.0475	171.029	0.0689	170.922	0.0807	184.608	0.146
164.989	0.1248	149.105	0.0523	171.214	0.0675	171.107	0.0849	184.808	0.1454
165.168	0.126	149.267	0.0487	171.399	0.0663	171.292	0.0808	185.008	0.1426
165.346	0.1246	149.428	0.0502	171.585	0.066	171.477	0.0843	185.208	0.1454
165.524	0.1253	149.589	0.0515	171.769	0.0644	171.662	0.0805	185.408	0.142
165.703	0.1294	149.751	0.0497	171.954	0.0655	171.847	0.0755	185.608	0.1404
165.882	0.1298	149.912	0.0539	172.14	0.0638	172.032	0.0755	185.808	0.1421
166.06	0.1315	150.074	0.0524	172.325	0.064	172.217	0.0679	186.008	0.1353
166.239	0.131	150.235	0.0536	172.51	0.0636	172.402	0.0717	186.208	0.1364
166.418	0.1296	150.396	0.054	172.695	0.0609	172.587	0.0718	186.408	0.135
166.597	0.1275	150.557	0.0525	172.88	0.0626	172.773	0.0709	186.608	0.1337
166.775	0.126	150.719	0.0542	173.065	0.0603	172.958	0.0764	186.808	0.1363
166.953	0.1248	150.88	0.0533	173.25	0.0616	173.143	0.0717	187.008	0.1355
167.132	0.1237	151.041	0.0518	173.435	0.065	173.328	0.0729	187.207	0.1373
167.31	0.1238	151.202	0.0531	173.62	0.0625	173.514	0.0718	187.407	0.1386
167.489	0.1233	151.363	0.0513	173.805	0.0659	173.699	0.0669	187.607	0.1374
167.668	0.1243	151.525	0.0501	173.99	0.0629	173.884	0.071	187.806	0.1401
167.846	0.122	151.685	0.0503	174.176	0.062	174.069	0.0707	188.006	0.1402
168.025	0.1196	151.847	0.0486	174.36	0.0647	174.255	0.0726	188.204	0.1426
168.203	0.1201	152.008	0.0501	174.546	0.0621	174.44	0.08	188.405	0.145
168.382	0.1191	152.169	0.0494	174.731	0.0674	174.625	0.0764	188.604	0.1477
168.561	0.1189	152.331	0.0488	174.916	0.0679	174.81	0.0823	188.804	0.1492
168.739	0.1222	152.492	0.0505	175.102	0.0686	174.996	0.0804	189.003	0.1493
168.918	0.1217	152.653	0.0476	175.287	0.0715	175.181	0.0809	189.203	0.15
169.096	0.1263	152.815	0.048	175.472	0.0683	175.366	0.084	189.403	0.1506
169.274	0.1269	152.976	0.0481	175.657	0.0695	175.551	0.082	189.603	0.1526
169.452	0.1283	153.137	0.0471	175.842	0.068	175.737	0.0835	189.803	0.1521
169.63	0.1308	153.298	0.0483	176.028	0.0666	175.922	0.0842	190.004	0.1506
169.808	0.1294	153.46	0.0504	176.213	0.0698	176.107	0.0811	190.203	0.1499
169.987	0.131	153.621	0.052	176.398	0.0666	176.292	0.0817	190.404	0.1439
170.165	0.1342	153.783	0.051	176.583	0.0688	176.477	0.0793	190.605	0.1427
170.343	0.1362	153.944	0.0525	176.769	0.069	176.662	0.0781	190.804	0.1411
170.521	0.1394	154.106	0.0503	176.953	0.0672	176.847	0.0761	191.005	0.1369
170.699	0.1385	154.267	0.0522	177.139	0.0675	177.033	0.0753	191.206	0.1419
170.878	0.1348	154.427	0.0524	177.324	0.0641	177.218	0.0745	191.406	0.1386
171.056	0.135	154.589	0.0522	177.51	0.0643	177.403	0.0741	191.606	0.1402
171.234	0.131	154.75	0.0565	177.694	0.0635	177.588	0.074	191.806	0.1407
171.412	0.1287	154.912	0.0545	177.879	0.0619	177.773	0.0703	192.006	0.137
171.591	0.1298	155.073	0.0547	178.065	0.0624	177.958	0.0731	192.207	0.1388
171.77	0.1257	155.234	0.0544	178.25	0.0623	178.143	0.0722	192.407	0.1354
171.948	0.1251	155.396	0.0517	178.435	0.0642	178.327	0.0718	192.607	0.1358
172.127	0.1232	155.557	0.0526	178.621	0.0617	178.512	0.073	192.807	0.1402
172.306	0.1179	155.718	0.051	178.805	0.0619	178.697	0.0706	193.007	0.1383
172.485	0.1206	155.879	0.0503	178.991	0.0622	178.882	0.0756	193.208	0.1447
172.664	0.1167	156.041	0.052	179.176	0.0616	179.067	0.0752	193.408	0.1462
172.843	0.119	156.202	0.048	179.361	0.0644	179.252	0.077	193.608	0.1442
173.022	0.1232	156.363	0.0488	179.546	0.0639	179.437	0.0824	193.808	0.15
173.201	0.1237	156.524	0.0493	179.731	0.068	179.622	0.0812	194.008	0.1467
173.38	0.128	156.685	0.0465	179.915	0.069	179.807	0.0827	194.208	0.1489
173.559	0.1295	156.847	0.0498	180.1	0.0678	179.991	0.0838	194.408	0.1506
173.738	0.1301	157.008	0.0467	180.285	0.0696	180.176	0.0796	194.608	0.1493
173.917	0.1335	157.169	0.0472	180.47	0.0683	180.362	0.0836	194.808	0.1558
174.096	0.1331	157.33	0.0491	180.655	0.0693	180.547	0.0823	195.008	0.1539
174.275	0.1372	157.492	0.0475	180.839	0.0718	180.732	0.082	195.208	0.1536
174.454	0.1387	157.653	0.0524	181.024	0.0699	180.917	0.0862	195.408	0.1537
174.633	0.1391	157.814	0.0511	181.209	0.0749	181.102	0.0818	195.608	0.1466
174.811	0.1423	157.975	0.052	181.393	0.0723	181.288	0.0837	195.808	0.1453
174.99	0.1385	158.136	0.0534	181.579	0.0704	181.473	0.0808	196.008	0.1428
175.168	0.1379	158.297	0.0505	181.763	0.0709	181.658	0.0764	196.207	0.1408
175.347	0.1364	158.458	0.0532	181.948	0.065	181.844	0.0782	196.408	0.143
175.526	0.1341	158.619	0.0522	182.134	0.0664	182.029	0.0746	196.607	0.1415
175.705	0.1353	158.78	0.0538	182.318	0.0642	182.215	0.0756	196.807	0.1405
175.883	0.1313	158.941	0.0546	182.504	0.062	182.401	0.0767	197.007	0.1416
176.062	0.1305	159.103	0.0527	182.69	0.0646	182.586	0.0755	197.207	0.1385
176.24	0.1287	159.264	0.0557	182.874	0.0615	182.772	0.0767	197.407	0.1376
176.418	0.1253	159.425	0.0512	183.061	0.0615	182.957	0.076	197.608	0.1394
176.597	0.1239	159.586	0.0528	183.246	0.0629	183.143	0.0739	197.808	0.1366
176.775	0.1218	159.748	0.0518	183.431	0.0588	183.328	0.0743	198.008	0.14
176.954	0.1215	159.909	0.0499	183.617	0.0619	183.514	0.0728	198.208	0.1408
177.132	0.1227	160.071	0.0527	183.802	0.0615	183.699	0.0728	198.408	0.1415
177.31	0.1214	160.232	0.0502	183.988	0.0627	183.885	0.0761	198.608	0.1463
177.488	0.1254	160.393	0.0534	184.174	0.0672	184.07	0.0758	198.808	0.1448
177.667	0.1244	160.555	0.051	184.359	0.0666	184.255	0.0783	199.008	0.1486
177.845	0.129	160.717	0.0497	184.546	0.0694	184.44	0.0804	199.208	0.1512
178.024	0.1299	160.878	0.0496	184.731	0.0713	184.626	0.0807	199.408	0.151
178.202	0.1312	161.039	0.0466	184.917	0.0685	184.811	0.0827	199.608	0.1552
178.381	0.1373	161.201	0.0477	185.102	0.0727	184.997	0.082	199.808	0.1555
178.56	0.1349	161.363	0.0465	185.288	0.0715	185.182	0.0811	200.008	0.1563
178.738	0.1398	161.524	0.0488	185.473	0.0711	185.367	0.0818	200.208	0.1586
178.917	0.1397	161.685	0.0519	185.659	0.0742	185.552	0.0811	200.408	0.1546
179.096	0.1401	161.846	0.0501	185.844	0.0701	185.737	0.0821	200.608	0.1557
179.274	0.1434	162.008	0.0523	186.029	0.0727	185.922	0.0828	200.808	0.1522
179.453	0.1413	162.169	0.0505	186.214	0.0711	186.107	0.082	201.008	0.1485
179.631	0.1432	162.331	0.049	186.399	0.0698	186.292	0.0825	201.208	0.1478
179.81	0.1425	162.492	0.0523	186.584	0.0703	186.478	0.0804	201.408	0.1453
179.989	0.1372	162.654	0.0494	186.77	0.0659	186.662	0.0791	201.608	0.1442
180.168	0.1383	162.815	0.0525	186.955	0.0661	186.847	0.0775	201.808	0.1448
180.346	0.1331	162.976	0.054	187.14	0.0626	187.033	0.0768	202.008	0.1428
180.525	0.1331	163.137	0.0511	187.325	0.0601	187.218	0.0746	202.208	0.1414
180.703	0.1341	163.299	0.0561	187.51	0.0616	187.403	0.0761	202.408	0.1412
180.882	0.1291	163.46	0.0525	187.695	0.0604	187.588	0.0766	202.608	0.1357
181.06	0.1315	163.621	0.0535	187.879	0.0617	187.773	0.0767	202.808	0.1369
181.239	0.127	163.783	0.0533	188.065	0.0625	187.958	0.0772	203.007	0.1384
181.418	0.1261	163.944	0.0509	188.249	0.0621	188.144	0.0765	203.206	0.1391
181.597	0.1279	164.105	0.0545	188.434	0.0626	188.328	0.076	203.406	0.1419
181.775	0.1269	164.266	0.0497	188.62	0.0625	188.514	0.0766	203.606	0.1435
181.954	0.1287	164.427	0.0504	188.804	0.0632	188.699	0.0747	203.806	0.1442
182.132	0.1303	164.588	0.0512	188.99	0.0646	188.884	0.0803	204.005	0.147
182.311	0.1302	164.75	0.0471	189.175	0.0687	189.069	0.0786	204.204	0.148
182.489	0.1324	164.911	0.0505	189.36	0.0702	189.255	0.0797	204.405	0.152
182.668	0.132	165.072	0.0486	189.546	0.0721	189.44	0.0839	204.604	0.1576
182.846	0.1321	165.233	0.0493	189.73	0.0733	189.625	0.082	204.804	0.1577
183.025	0.1359	165.395	0.0504	189.916	0.0715	189.81	0.0843	205.003	0.1611
183.203	0.138	165.556	0.0479	190.101	0.0726	189.995	0.0842	205.203	0.1615
183.382	0.1399	165.717	0.05	190.286	0.0715	190.18	0.0831	205.403	0.1585
183.56	0.1436	165.879	0.0489	190.472	0.0722	190.366	0.085	205.603	0.1612
183.739	0.143	166.039	0.048	190.657	0.0744	190.551	0.0827	205.803	0.1565
183.918	0.1432	166.201	0.049	190.842	0.0724	190.736	0.0855	206.003	0.1569
184.096	0.1424	166.363	0.051	191.028	0.0723	190.921	0.0855	206.203	0.156
184.274	0.1399	166.524	0.0515	191.213	0.0715	191.107	0.0821	206.403	0.1503
184.452	0.1429	166.685	0.0531	191.398	0.0686	191.292	0.0831	206.603	0.1521
184.631	0.1409	166.846	0.055	191.583	0.0684	191.477	0.0776	206.804	0.1466
184.809	0.1403	167.008	0.0541	191.768	0.0656	191.662	0.0771	207.004	0.1443
184.987	0.142	167.169	0.0536	191.954	0.0648	191.847	0.0787	207.204	0.1457
185.166	0.1374	167.331	0.0536	192.139	0.0633	192.032	0.0744	207.405	0.1401
185.344	0.1402	167.492	0.054	192.324	0.0618	192.217	0.0782	207.605	0.1429
185.522	0.1352	167.654	0.0539	192.51	0.0629	192.402	0.0746	207.805	0.1415
185.7	0.1315	167.815	0.0548	192.694	0.0634	192.587	0.0751	208.006	0.137
185.879	0.1346	167.976	0.0534	192.88	0.0632	192.772	0.0768	208.207	0.1449
186.057	0.1277	168.137	0.0545	193.065	0.0637	192.957	0.0741	208.407	0.1368
186.236	0.1313	168.299	0.0526	193.25	0.0643	193.142	0.0775	208.608	0.1434
186.414	0.1317	168.46	0.049	193.435	0.0639	193.327	0.0787	208.808	0.1463
186.593	0.1296	168.621	0.0514	193.62	0.0646	193.511	0.0774	209.008	0.1423
186.771	0.1355	168.783	0.0466	193.805	0.0648	193.696	0.0808	209.208	0.1509
186.95	0.1336	168.944	0.0491	193.99	0.0652	193.881	0.0815	209.408	0.1472
187.129	0.1353	169.105	0.0474	194.176	0.0696	194.065	0.0819	209.608	0.151
187.308	0.1375	169.267	0.0462	194.361	0.0685	194.25	0.0842	209.808	0.1555
187.487	0.1343	169.427	0.0502	194.546	0.0718	194.435	0.084	210.008	0.1548
187.666	0.1389	169.589	0.0464	194.731	0.0735	194.62	0.0847	210.209	0.1626
187.844	0.1382	169.75	0.0498	194.916	0.0721	194.805	0.0875	210.409	0.1607
188.023	0.1402	169.911	0.0489	195.101	0.0746	194.99	0.0842	210.609	0.1627
188.202	0.145	170.073	0.0471	195.286	0.0721	195.175	0.0854	210.809	0.1621
188.38	0.1429	170.233	0.0511	195.471	0.0739	195.36	0.0854	211.009	0.1578
188.56	0.1469	170.394	0.0477	195.656	0.0732	195.545	0.0813	211.209	0.1593
188.738	0.1452	170.556	0.0524	195.841	0.0696	195.73	0.0843	211.409	0.1566
188.917	0.1432	170.716	0.0539	196.025	0.0732	195.916	0.0812	211.608	0.156
189.096	0.1443	170.877	0.0523	196.211	0.0702	196.101	0.0813	211.808	0.1521
189.275	0.1413	171.038	0.0557	196.395	0.0707	196.286	0.0832	212.008	0.1495
189.453	0.1424	171.199	0.0541	196.581	0.0704	196.472	0.0791	212.208	0.1476
189.632	0.145	171.36	0.0543	196.766	0.066	196.658	0.0827	212.408	0.1423
189.81	0.1435	171.521	0.0564	196.951	0.0673	196.843	0.0784	212.608	0.1448
189.989	0.1431	171.682	0.0533	197.136	0.063	197.029	0.0756	212.808	0.1413
190.168	0.1417	171.843	0.0555	197.321	0.064	197.214	0.0775	213.008	0.1426
190.346	0.1372	172.005	0.0549	197.506	0.0627	197.401	0.0749	213.208	0.1446
190.525	0.1361	172.166	0.0511	197.691	0.0627	197.586	0.0764	213.408	0.1412
190.703	0.1334	172.328	0.0542	197.876	0.0643	197.772	0.0792	213.608	0.1461
190.882	0.1345	172.489	0.0502	198.062	0.0635	197.958	0.0771	213.808	0.1425
191.06	0.1366	172.651	0.0506	198.247	0.0659	198.143	0.0812	214.008	0.1422
191.239	0.1358	172.812	0.0524	198.433	0.0641	198.328	0.0786	214.207	0.1476
191.418	0.1371	172.973	0.0487	198.617	0.0679	198.514	0.0784	214.408	0.1446
191.596	0.1369	173.135	0.0503	198.803	0.0664	198.7	0.0795	214.607	0.1538
191.775	0.1337	173.296	0.0487	198.988	0.0679	198.885	0.0795	214.808	0.1547
191.953	0.1359	173.458	0.0459	199.174	0.0714	199.071	0.0824	215.008	0.1564
192.131	0.1339	173.619	0.0485	199.359	0.0689	199.256	0.0872	215.207	0.1614
192.31	0.1365	173.781	0.0463	199.544	0.0738	199.441	0.0842	215.408	0.1576
192.488	0.1401	173.943	0.0483	199.73	0.0714	199.626	0.0875	215.608	0.1636
192.667	0.1422	174.103	0.0508	199.915	0.0731	199.811	0.0861	215.807	0.1649
192.845	0.1441	174.265	0.0495	200.101	0.0765	199.997	0.0841	216.008	0.1628
193.024	0.1456	174.427	0.0525	200.286	0.072	200.182	0.0853	216.208	0.1666
193.203	0.1465	174.588	0.0514	200.471	0.0753	200.367	0.0826	216.408	0.1602
193.381	0.1466	174.75	0.0506	200.657	0.0733	200.553	0.0857	216.608	0.1613
193.56	0.1486	174.911	0.0525	200.842	0.0705	200.737	0.085	216.808	0.1612
193.738	0.1501	175.072	0.0528	201.027	0.0736	200.923	0.0821	217.008	0.1538
193.917	0.1502	175.234	0.0541	201.213	0.069	201.108	0.0846	217.208	0.1554
194.095	0.1524	175.395	0.0566	201.398	0.0706	201.292	0.0805	217.408	0.1498
194.274	0.1472	175.556	0.056	201.583	0.0703	201.478	0.0778	217.608	0.1482
194.453	0.1494	175.718	0.0553	201.768	0.0658	201.662	0.0772	217.808	0.1467
194.631	0.1473	175.879	0.0541	201.953	0.068	201.847	0.0742	218.007	0.1453
194.81	0.1437	176.041	0.0512	202.139	0.0636	202.033	0.0769	218.208	0.1448
194.988	0.1465	176.202	0.0536	202.324	0.0646	202.217	0.0773	218.407	0.1448
195.168	0.1399	176.363	0.0531	202.509	0.0642	202.403	0.0772	218.607	0.1434
195.347	0.1403	176.525	0.0523	202.694	0.0621	202.589	0.0809	218.807	0.144
195.525	0.14	176.686	0.0549	202.88	0.0648	202.774	0.079	219.006	0.146
195.704	0.1352	176.847	0.0497	203.065	0.0631	202.959	0.0769	219.206	0.1439
195.882	0.1388	177.008	0.0498	203.25	0.0633	203.144	0.0776	219.406	0.1476
196.06	0.1333	177.17	0.0487	203.435	0.0654	203.329	0.0793	219.605	0.1488
196.239	0.1331	177.331	0.0455	203.62	0.0657	203.515	0.0796	219.804	0.1525
196.417	0.1363	177.492	0.0495	203.805	0.0685	203.699	0.0837	220.004	0.1563
196.596	0.1317	177.653	0.0478	203.99	0.0691	203.885	0.0839	220.203	0.1575
196.775	0.1383	177.815	0.0482	204.175	0.071	204.07	0.0864	220.403	0.1613
196.953	0.1382	177.976	0.053	204.36	0.0721	204.256	0.0898	220.602	0.1633
197.132	0.1397	178.137	0.0481	204.546	0.0731	204.441	0.0864	220.802	0.164
197.31	0.1463	178.298	0.0506	204.731	0.0741	204.626	0.0909	221.002	0.1652
197.488	0.1437	178.46	0.0502	204.915	0.0749	204.811	0.0869	221.201	0.1651
197.668	0.1503	178.621	0.0472	205.101	0.0759	204.997	0.0847	221.402	0.165
197.846	0.152	178.782	0.0533	205.286	0.0757	205.182	0.0899	221.601	0.1658
198.024	0.1517	178.944	0.0494	205.471	0.0761	205.367	0.0845	221.801	0.164
198.203	0.1579	179.105	0.0529	205.656	0.0739	205.552	0.0891	222.001	0.1614
198.38	0.1559	179.266	0.0555	205.842	0.0731	205.737	0.0876	222.201	0.1605
198.559	0.1558	179.427	0.0533	206.027	0.0723	205.923	0.0807	222.402	0.1545
198.737	0.1566	179.589	0.0576	206.213	0.0705	206.107	0.0841	222.602	0.154
198.915	0.1521	179.75	0.0545	206.398	0.0708	206.293	0.075	222.802	0.1516
199.093	0.1518	179.911	0.0556	206.583	0.0675	206.478	0.0739	223.003	0.1503
199.271	0.1501	180.073	0.0553	206.769	0.067	206.663	0.0778	223.203	0.1525
199.45	0.1463	180.234	0.0523	206.953	0.0663	206.848	0.0716	223.404	0.1475
199.628	0.1463	180.396	0.0558	207.139	0.0633	207.033	0.0826	223.605	0.1494
199.806	0.1433	180.556	0.0527	207.324	0.0625	207.218	0.0775	223.805	0.147
199.985	0.1398	180.718	0.0543	207.509	0.0617	207.403	0.0786	224.006	0.1462
200.163	0.1399	180.879	0.0545	207.694	0.0625	207.588	0.0813	224.206	0.1473
200.342	0.1359	181.04	0.0504	207.879	0.063	207.773	0.0724	224.406	0.1465
200.521	0.1356	181.202	0.0501	208.065	0.0641	207.957	0.0773	224.607	0.1487
200.7	0.1368	181.363	0.0466	208.25	0.0641	208.142	0.0759	224.808	0.1537
200.879	0.1354	181.525	0.048	208.435	0.0667	208.327	0.079	225.008	0.1537
201.057	0.1395	181.685	0.0465	208.62	0.0675	208.511	0.0867	225.209	0.1566
201.236	0.1405	181.847	0.0475	208.805	0.0685	208.696	0.085	225.409	0.1584
201.415	0.1423	182.008	0.049	208.99	0.0728	208.881	0.0915	225.609	0.158
201.593	0.146	182.169	0.049	209.176	0.0716	209.066	0.0911	225.809	0.1604
201.772	0.1463	182.331	0.0509	209.361	0.0747	209.25	0.0892	226.009	0.1639
201.951	0.1501	182.492	0.0499	209.546	0.0749	209.436	0.0903	226.209	0.1624
202.13	0.1533	182.653	0.0503	209.731	0.0757	209.62	0.0868	226.409	0.167
202.309	0.1535	182.814	0.051	209.915	0.0783	209.806	0.089	226.609	0.1639
202.488	0.1574	182.975	0.0492	210.1	0.0756	209.991	0.0873	226.809	0.1636
202.666	0.1581	183.136	0.0529	210.285	0.0777	210.176	0.0896	227.009	0.1653
202.845	0.1562	183.297	0.0532	210.47	0.0771	210.362	0.0883	227.209	0.162
203.024	0.1582	183.458	0.0541	210.655	0.0744	210.547	0.0883	227.409	0.1625
203.202	0.1549	183.619	0.0579	210.839	0.0749	210.732	0.086	227.609	0.1606
203.381	0.154	183.78	0.0531	211.024	0.0698	210.918	0.081	227.809	0.1563
203.56	0.1553	183.941	0.0567	211.209	0.0694	211.103	0.0811	228.009	0.1572
203.738	0.1506	184.102	0.0552	211.394	0.0677	211.288	0.0762	228.209	0.1512
203.917	0.1529	184.263	0.0534	211.579	0.065	211.474	0.0773	228.409	0.1508
204.095	0.1502	184.424	0.0582	211.764	0.0662	211.659	0.0801	228.608	0.151
204.274	0.1464	184.586	0.0524	211.949	0.0642	211.845	0.08	228.808	0.1483
204.453	0.1463	184.747	0.0552	212.135	0.0634	212.031	0.0839	229.008	0.1514
204.631	0.141	184.908	0.054	212.32	0.0637	212.216	0.0821	229.208	0.1505
204.81	0.1411	185.07	0.0492	212.505	0.0624	212.402	0.0791	229.408	0.1514
204.988	0.1428	185.231	0.0538	212.691	0.0633	212.587	0.0808	229.608	0.1526
205.167	0.1388	185.392	0.0476	212.876	0.0643	212.773	0.0761	229.808	0.1496
205.346	0.1458	185.553	0.0501	213.062	0.0658	212.958	0.0795	230.008	0.152
205.524	0.1445	185.715	0.052	213.247	0.0672	213.144	0.0823	230.208	0.1544
205.703	0.1424	185.876	0.049	213.432	0.0699	213.329	0.0823	230.408	0.1548
205.881	0.1479	186.038	0.0531	213.618	0.0706	213.515	0.0909	230.608	0.1609
206.06	0.1415	186.199	0.049	213.803	0.0733	213.7	0.089	230.808	0.1604
206.239	0.148	186.361	0.0487	213.988	0.0739	213.885	0.0899	231.008	0.1621
206.417	0.1484	186.522	0.05	214.174	0.0734	214.07	0.0923	231.209	0.1666
206.596	0.1485	186.684	0.0452	214.36	0.0774	214.256	0.087	231.409	0.1658
206.774	0.159	186.845	0.0501	214.545	0.0761	214.441	0.0893	231.609	0.1697
206.953	0.1534	187.006	0.0509	214.73	0.0776	214.626	0.0883	231.809	0.1676
207.131	0.1589	187.168	0.0504	214.916	0.0786	214.812	0.0882	232.009	0.1663
207.31	0.1598	187.33	0.0551	215.101	0.0756	214.997	0.0937	232.209	0.1668
207.488	0.1555	187.491	0.0524	215.286	0.0775	215.182	0.0877	232.409	0.1647
207.667	0.16	187.653	0.0532	215.471	0.073	215.367	0.0894	232.609	0.1639
207.845	0.1554	187.815	0.0549	215.657	0.0735	215.552	0.0892	232.809	0.1626
208.024	0.1565	187.975	0.0523	215.841	0.0719	215.737	0.0788	233.009	0.1609
208.203	0.1574	188.137	0.0555	216.027	0.0676	215.922	0.0825	233.209	0.1594
208.381	0.1538	188.298	0.0564	216.212	0.0705	216.107	0.0777	233.409	0.1574
208.56	0.1576	188.46	0.0551	216.397	0.0655	216.293	0.0775	233.609	0.1542
208.738	0.154	188.621	0.0561	216.583	0.0664	216.477	0.0834	233.809	0.1531
208.918	0.1524	188.783	0.0538	216.768	0.0652	216.663	0.0779	234.009	0.1518
209.096	0.1523	188.944	0.0533	216.953	0.063	216.847	0.0845	234.209	0.1502
209.275	0.149	189.105	0.0547	217.138	0.0654	217.033	0.0831	234.408	0.1521
209.453	0.148	189.267	0.051	217.323	0.0635	217.218	0.0766	234.608	0.1517
209.631	0.1471	189.428	0.0528	217.509	0.065	217.403	0.0833	234.808	0.1529
209.81	0.1449	189.589	0.0501	217.694	0.0665	217.588	0.0749	235.007	0.1532
209.989	0.1475	189.75	0.0503	217.879	0.0647	217.774	0.0804	235.207	0.1529
210.168	0.1477	189.912	0.0509	218.064	0.068	217.959	0.0838	235.406	0.1577
210.346	0.1458	190.073	0.0497	218.249	0.068	218.144	0.0827	235.606	0.1582
210.525	0.1477	190.234	0.0511	218.434	0.0706	218.329	0.0905	235.805	0.1592
210.703	0.1475	190.396	0.0489	218.62	0.0723	218.514	0.0888	236.005	0.1638
210.882	0.1479	190.557	0.0483	218.805	0.0745	218.7	0.0915	236.204	0.1635
211.06	0.1485	190.718	0.0491	218.99	0.0768	218.885	0.0912	236.404	0.1665
211.239	0.1498	190.879	0.0485	219.175	0.0762	219.07	0.0874	236.603	0.1679
211.418	0.1525	191.04	0.0498	219.36	0.0785	219.255	0.089	236.803	0.1675
211.596	0.1555	191.202	0.0497	219.546	0.0778	219.441	0.0886	237.003	0.171
211.774	0.1568	191.363	0.0508	219.73	0.0771	219.626	0.0927	237.203	0.1697
211.952	0.1598	191.524	0.0507	219.916	0.0757	219.811	0.0927	237.403	0.1686
212.131	0.1618	191.685	0.0516	220.101	0.0732	219.996	0.094	237.602	0.1707
212.309	0.1606	191.846	0.0542	220.286	0.0738	220.181	0.092	237.803	0.1644
212.487	0.1616	192.008	0.0529	220.472	0.0712	220.367	0.0905	238.003	0.166
212.665	0.162	192.169	0.0556	220.657	0.0719	220.551	0.0858	238.203	0.162
212.843	0.1611	192.331	0.057	220.842	0.0712	220.737	0.0796	238.404	0.1599
213.021	0.1619	192.492	0.0556	221.028	0.0683	220.922	0.0807	238.603	0.1615
213.2	0.1613	192.653	0.059	221.213	0.0688	221.107	0.078	238.804	0.1565
213.378	0.1607	192.815	0.054	221.397	0.066	221.292	0.0792	239.005	0.159
213.556	0.1624	192.976	0.0564	221.583	0.0648	221.477	0.0849	239.204	0.157
213.734	0.1568	193.137	0.055	221.768	0.0647	221.662	0.0812	239.405	0.1538
213.913	0.1554	193.299	0.0521	221.953	0.0631	221.847	0.0855	239.606	0.1567
214.091	0.1527	193.46	0.0572	222.139	0.0674	222.032	0.0817	239.806	0.1538
214.27	0.1476	193.621	0.0517	222.324	0.0665	222.218	0.0795	240.007	0.154
214.448	0.1484	193.783	0.0553	222.509	0.0669	222.403	0.0822	240.207	0.1571
214.627	0.1459	193.944	0.0523	222.694	0.0687	222.588	0.0786	240.407	0.1563
214.806	0.1479	194.105	0.0474	222.879	0.0669	222.773	0.0837	240.608	0.1587
214.984	0.149	194.266	0.0503	223.065	0.0683	222.958	0.0883	240.808	0.1613
215.163	0.1461	194.427	0.0441	223.249	0.0693	223.143	0.0869	241.008	0.1611
215.342	0.1515	194.589	0.0469	223.435	0.0704	223.328	0.0926	241.209	0.1641
215.521	0.1499	194.75	0.0485	223.62	0.0732	223.513	0.0897	241.408	0.1658
215.7	0.1505	194.911	0.0478	223.805	0.075	223.698	0.0891	241.608	0.1662
215.879	0.1559	195.073	0.0528	223.99	0.0772	223.883	0.0922	241.809	0.1692
216.058	0.1531	195.234	0.0491	224.175	0.0773	224.068	0.0887	242.009	0.1697
216.237	0.1604	195.395	0.0495	224.359	0.077	224.252	0.0914	242.209	0.1706
216.416	0.1622	195.556	0.0513	224.544	0.0762	224.437	0.0925	242.409	0.1729
216.595	0.1615	195.717	0.0479	224.729	0.0766	224.622	0.0912	242.609	0.1732
216.774	0.1685	195.878	0.0529	224.914	0.0756	224.808	0.0944	242.809	0.1715
216.952	0.1627	196.039	0.0534	225.099	0.0753	224.992	0.09	243.009	0.1697
217.131	0.1644	196.2	0.0552	225.283	0.0767	225.178	0.0893	243.209	0.1666
217.31	0.1667	196.361	0.0579	225.469	0.0735	225.363	0.089	243.409	0.1656
217.488	0.1644	196.522	0.0559	225.653	0.0754	225.548	0.0843	243.609	0.1624
217.668	0.1699	196.683	0.0576	225.838	0.0728	225.733	0.0852	243.809	0.16
217.846	0.1676	196.844	0.0567	226.023	0.0696	225.919	0.0874	244.008	0.1615
218.025	0.1646	197.005	0.0554	226.208	0.0708	226.104	0.0827	244.208	0.1553
218.204	0.1653	197.166	0.0559	226.393	0.0652	226.29	0.0864	244.408	0.157
218.382	0.1576	197.326	0.0541	226.578	0.0667	226.475	0.0823	244.608	0.1573
218.561	0.1541	197.487	0.0536	226.763	0.0655	226.66	0.0805	244.808	0.1552
218.739	0.153	197.649	0.054	226.948	0.0626	226.845	0.0839	245.008	0.1597
218.918	0.1489	197.81	0.0529	227.134	0.0677	227.031	0.0781	245.208	0.1576
219.096	0.152	197.971	0.053	227.319	0.0633	227.216	0.0855	245.408	0.1592
219.275	0.1509	198.132	0.0523	227.505	0.0655	227.402	0.0844	245.608	0.1609
219.453	0.1497	198.294	0.053	227.69	0.068	227.587	0.083	245.808	0.1601
219.632	0.1529	198.455	0.0516	227.875	0.0662	227.772	0.0888	246.008	0.1639
219.81	0.1466	198.617	0.0513	228.061	0.0704	227.958	0.0839	246.208	0.1646
219.989	0.1491	198.778	0.0498	228.246	0.0703	228.143	0.0896	246.408	0.1656
220.168	0.148	198.94	0.0474	228.432	0.071	228.328	0.0888	246.608	0.1691
220.346	0.1495	199.101	0.0498	228.618	0.0748	228.514	0.0901	246.808	0.1699
220.524	0.1564	199.262	0.0477	228.803	0.0735	228.699	0.0925	247.008	0.1715
220.702	0.1582	199.424	0.0486	228.989	0.0772	228.884	0.0905	247.208	0.1734
220.881	0.1639	199.586	0.0524	229.175	0.0786	229.07	0.096	247.409	0.1751
221.06	0.1692	199.748	0.0494	229.36	0.077	229.254	0.0925	247.608	0.1727
221.238	0.168	199.909	0.0542	229.545	0.0784	229.44	0.0933	247.808	0.1731
221.417	0.171	200.071	0.0509	229.731	0.0773	229.625	0.0912	248.008	0.1703
221.595	0.1713	200.232	0.0524	229.916	0.0772	229.81	0.0892	248.208	0.1713
221.774	0.1685	200.394	0.0553	230.102	0.0773	229.995	0.0914	248.408	0.1698
221.953	0.1722	200.556	0.0522	230.287	0.0757	230.181	0.0863	248.608	0.1674
222.132	0.1707	200.717	0.0584	230.472	0.076	230.366	0.0879	248.808	0.1664
222.31	0.1708	200.879	0.0563	230.658	0.0759	230.551	0.0847	249.008	0.1614
222.489	0.1704	201.04	0.0566	230.843	0.0715	230.736	0.0848	249.208	0.1609
222.667	0.1666	201.202	0.0583	231.028	0.0706	230.921	0.0858	249.408	0.16
222.846	0.1665	201.363	0.0552	231.213	0.0669	231.106	0.0804	249.608	0.1588
223.025	0.163	201.525	0.0569	231.398	0.0646	231.292	0.0872	249.808	0.159
223.203	0.1568	201.686	0.0554	231.584	0.066	231.477	0.0824	250.008	0.1584
223.382	0.1548	201.848	0.053	231.768	0.0634	231.662	0.0822	250.208	0.1576
223.56	0.1539	202.009	0.0565	231.954	0.0648	231.847	0.0854	250.408	0.1603
223.739	0.152	202.17	0.0514	232.139	0.0653	232.032	0.0807	250.608	0.1604
223.918	0.1532	202.332	0.0529	232.324	0.0637	232.217	0.0867	250.808	0.1613
224.097	0.1529	202.493	0.0532	232.509	0.0659	232.402	0.0836	251.008	0.1653
224.275	0.1531	202.655	0.0476	232.694	0.0649	232.588	0.0858	251.208	0.1628
224.454	0.1543	202.816	0.0511	232.879	0.0685	232.773	0.0915	251.408	0.168
224.632	0.1519	202.977	0.0469	233.064	0.0701	232.958	0.088	251.607	0.1703
224.81	0.1553	203.138	0.048	233.249	0.0716	233.143	0.0934	251.807	0.17
224.989	0.1559	203.3	0.0508	233.434	0.0751	233.328	0.0943	252.007	0.1748
225.168	0.1573	203.461	0.0475	233.619	0.0763	233.514	0.0922	252.207	0.1723
225.346	0.1635	203.622	0.0516	233.804	0.0783	233.699	0.0965	252.406	0.1733
225.525	0.1662	203.783	0.0491	233.99	0.0788	233.884	0.0919	252.606	0.1753
225.703	0.1702	203.945	0.0492	234.175	0.0805	234.069	0.0954	252.805	0.1712
225.881	0.1717	204.106	0.0519	234.36	0.0801	234.254	0.0942	253.005	0.1752
226.06	0.1712	204.267	0.0489	234.546	0.0799	234.44	0.0906	253.205	0.1733
226.238	0.174	204.428	0.053	234.731	0.0803	234.625	0.0963	253.405	0.1702
226.416	0.1711	204.589	0.0541	234.916	0.0785	234.81	0.0922	253.605	0.1721
226.594	0.1733	204.751	0.0555	235.102	0.0782	234.996	0.0924	253.804	0.1669
226.772	0.1744	204.912	0.0608	235.287	0.0761	235.18	0.0918	254.005	0.1669
226.95	0.1729	205.073	0.0569	235.472	0.0739	235.365	0.0849	254.204	0.1658
227.129	0.1746	205.235	0.0587	235.657	0.0731	235.551	0.0857	254.405	0.1617
227.307	0.1688	205.396	0.058	235.842	0.0677	235.736	0.081	254.605	0.165
227.485	0.1685	205.557	0.0564	236.028	0.0681	235.922	0.0823	254.805	0.1629
227.663	0.1645	205.719	0.0575	236.213	0.0666	236.107	0.0846	255.005	0.162
227.841	0.1622	205.88	0.0546	236.398	0.0634	236.292	0.0853	255.206	0.1637
228.02	0.1618	206.041	0.0559	236.583	0.0662	236.477	0.0891	255.405	0.1599
228.198	0.1565	206.202	0.0542	236.769	0.0636	236.662	0.0889	255.606	0.1633
228.376	0.1583	206.363	0.0531	236.954	0.0658	236.847	0.0876	255.806	0.1616
228.554	0.1545	206.525	0.0542	237.139	0.0654	237.033	0.0846	256.006	0.1636
228.733	0.1548	206.686	0.0521	237.324	0.0642	237.217	0.0848	256.206	0.1675
228.912	0.156	206.848	0.0509	237.509	0.0676	237.403	0.0849	256.407	0.1677
229.09	0.1543	207.009	0.0483	237.695	0.0668	237.587	0.0903	256.607	0.1692
229.268	0.1588	207.17	0.0472	237.879	0.0698	237.772	0.096	256.807	0.1716
229.448	0.1601	207.331	0.047	238.065	0.0731	237.957	0.0958	257.007	0.1711
229.627	0.1641	207.493	0.0467	238.249	0.0743	238.142	0.0978	257.207	0.1736
229.806	0.1688	207.654	0.0482	238.435	0.0788	238.327	0.0941	257.408	0.175
229.985	0.1673	207.815	0.0499	238.62	0.0792	238.512	0.0913	257.608	0.1753
230.163	0.1729	207.977	0.0494	238.805	0.0792	238.696	0.0939	257.808	0.1769
230.342	0.1707	208.138	0.0529	238.989	0.0806	238.881	0.0903	258.008	0.1776
230.521	0.1708	208.299	0.0524	239.174	0.0782	239.066	0.0946	258.208	0.1756
230.7	0.1739	208.46	0.0529	239.359	0.0802	239.251	0.0949	258.408	0.1754
230.88	0.1723	208.621	0.0543	239.543	0.0818	239.436	0.0912	258.608	0.1703
231.059	0.1765	208.782	0.0521	239.728	0.0798	239.621	0.0955	258.808	0.1704
231.238	0.1753	208.943	0.0557	239.913	0.0819	239.806	0.0902	259.008	0.1711
231.417	0.1757	209.103	0.0554	240.098	0.0782	239.992	0.0869	259.208	0.1656
231.596	0.1778	209.264	0.0571	240.282	0.0733	240.177	0.0891	259.408	0.1699
231.775	0.1723	209.425	0.0608	240.468	0.0724	240.363	0.0842	259.608	0.1665
231.954	0.1718	209.586	0.0573	240.652	0.0673	240.548	0.089	259.808	0.1642
232.132	0.1703	209.746	0.0591	240.837	0.0666	240.733	0.0897	260.008	0.1656
232.311	0.1654	209.907	0.056	241.022	0.0659	240.919	0.0882	260.208	0.1588
232.49	0.1666	210.069	0.0531	241.207	0.0651	241.104	0.0916	260.408	0.1651
232.668	0.1657	210.23	0.0553	241.391	0.0676	241.29	0.0868	260.608	0.164
232.847	0.1637	210.391	0.052	241.577	0.0657	241.475	0.0881	260.808	0.1633
233.026	0.1649	210.553	0.0544	241.762	0.0658	241.66	0.0852	261.007	0.1704
233.204	0.1607	210.713	0.0549	241.947	0.0659	241.846	0.0852	261.207	0.1671
233.383	0.1601	210.875	0.0518	242.132	0.0654	242.031	0.0888	261.408	0.1691
233.561	0.1625	211.036	0.055	242.318	0.0675	242.216	0.0903	261.608	0.1703
233.74	0.1585	211.198	0.0515	242.504	0.0711	242.402	0.092	261.808	0.1667
233.918	0.1632	211.359	0.0501	242.689	0.0736	242.587	0.0957	262.008	0.1734
234.097	0.1635	211.521	0.0511	242.875	0.0763	242.773	0.0954	262.207	0.1709
234.275	0.1623	211.683	0.0466	243.06	0.0795	242.958	0.0944	262.408	0.1755
234.453	0.1671	211.844	0.0509	243.246	0.0792	243.143	0.0945	262.608	0.1802
234.632	0.165	212.006	0.0491	243.432	0.0797	243.328	0.0917	262.808	0.1778
234.81	0.1693	212.168	0.0494	243.617	0.0802	243.514	0.0933	263.007	0.1797
234.989	0.1719	212.329	0.0545	243.803	0.0791	243.699	0.0924	263.207	0.177
235.168	0.1713	212.491	0.0503	243.989	0.0809	243.884	0.0939	263.408	0.1756
235.346	0.1777	212.652	0.0547	244.175	0.0791	244.07	0.0962	263.608	0.1752
235.525	0.1762	212.814	0.0527	244.36	0.0795	244.254	0.0965	263.808	0.1723
235.704	0.1775	212.975	0.0525	244.546	0.0807	244.44	0.0948	264.008	0.1751
235.882	0.1809	213.136	0.0566	244.731	0.0751	244.625	0.0943	264.208	0.1748
236.06	0.1746	213.298	0.0541	244.917	0.076	244.81	0.0919	264.408	0.1746
236.239	0.1791	213.46	0.0596	245.102	0.0727	244.996	0.0876	264.608	0.1717
236.418	0.1761	213.621	0.0576	245.287	0.07	245.18	0.0875	264.808	0.1692
236.596	0.1778	213.783	0.0585	245.472	0.0705	245.366	0.0862	265.008	0.1656
236.775	0.1793	213.944	0.0581	245.658	0.0669	245.551	0.0899	265.208	0.1612
236.953	0.1754	214.106	0.0545	245.843	0.0676	245.736	0.0906	265.407	0.1637
237.132	0.1759	214.267	0.0579	246.029	0.0696	245.921	0.0898	265.608	0.1638
237.31	0.1717	214.428	0.0546	246.214	0.0658	246.106	0.0918	265.808	0.1695
237.489	0.1701	214.589	0.0558	246.399	0.0704	246.292	0.0905	266.008	0.1724
237.668	0.1678	214.751	0.0558	246.583	0.0682	246.477	0.0879	266.208	0.1693
237.846	0.1654	214.912	0.0529	246.769	0.0663	246.661	0.0897	266.408	0.1716
238.025	0.1628	215.073	0.0528	246.954	0.0694	246.847	0.0876	266.608	0.1648
238.203	0.1629	215.234	0.0504	247.139	0.0648	247.032	0.0915	266.808	0.167
238.382	0.1635	215.395	0.0496	247.324	0.0706	247.217	0.0925	267.007	0.1702
238.561	0.1635	215.557	0.0497	247.51	0.0714	247.403	0.0923	267.207	0.1718
238.739	0.1658	215.719	0.0489	247.695	0.0738	247.588	0.0983	267.407	0.1855
238.918	0.163	215.879	0.0504	247.879	0.0787	247.773	0.0931	267.607	0.1821
239.097	0.1656	216.041	0.0515	248.065	0.0766	247.959	0.099	267.806	0.1832
239.275	0.1666	216.202	0.0511	248.25	0.0791	248.144	0.097	268.005	0.1812
239.454	0.1664	216.363	0.0517	248.435	0.0784	248.329	0.0949	268.205	0.173
239.632	0.1726	216.524	0.0503	248.621	0.0771	248.514	0.097	268.404	0.1773
239.81	0.1716	216.685	0.051	248.805	0.0794	248.699	0.0938	268.604	0.1754
239.989	0.1772	216.847	0.0525	248.99	0.0779	248.885	0.0979	268.804	0.1782
240.168	0.1805	217.008	0.0511	249.176	0.0795	249.07	0.0952	269.003	0.1821
240.346	0.1807	217.169	0.0534	249.361	0.0801	249.255	0.0942	269.203	0.1774
240.524	0.1865	217.331	0.0538	249.546	0.0769	249.44	0.0954	269.403	0.1786
240.703	0.185	217.492	0.0575	249.731	0.0799	249.625	0.0935	269.603	0.1748
240.881	0.1866	217.653	0.0601	249.916	0.077	249.811	0.0919	269.803	0.1671
241.059	0.1856	217.815	0.0568	250.102	0.0758	249.996	0.0904	270.004	0.1695
241.237	0.1831	217.976	0.0614	250.287	0.0742	250.181	0.0897	270.203	0.1659
241.415	0.1829	218.137	0.056	250.472	0.0712	250.367	0.0869	270.404	0.1681
241.593	0.1792	218.298	0.0579	250.657	0.0713	250.551	0.0878	270.604	0.1735
241.771	0.179	218.46	0.0575	250.842	0.0696	250.737	0.0889	270.805	0.1711
241.95	0.1759	218.621	0.0533	251.028	0.0688	250.922	0.0905	271.005	0.1739
242.128	0.1739	218.782	0.0587	251.213	0.0694	251.107	0.0902	271.204	0.1701
242.306	0.1702	218.944	0.0529	251.398	0.0683	251.292	0.0903	271.405	0.1687
242.484	0.1674	219.105	0.057	251.583	0.0679	251.477	0.0925	271.606	0.1692
242.663	0.1663	219.267	0.0562	251.768	0.0677	251.662	0.0918	271.805	0.1673
242.841	0.163	219.428	0.0511	251.954	0.0672	251.847	0.0908	272.006	0.1725
243.02	0.1633	219.589	0.054	252.139	0.0672	252.032	0.094	272.206	0.1767
243.198	0.1634	219.75	0.0473	252.325	0.0681	252.217	0.0956	272.407	0.1784
243.377	0.1636	219.912	0.0485	252.51	0.071	252.402	0.0961	272.607	0.1819
243.556	0.1693	220.072	0.0491	252.695	0.0729	252.587	0.0982	272.807	0.1815
243.734	0.1689	220.234	0.0484	252.88	0.0747	252.772	0.0983	273.007	0.1825
243.913	0.1728	220.395	0.0527	253.065	0.0762	252.957	0.099	273.207	0.1805
244.092	0.1754	220.557	0.0509	253.25	0.0772	253.141	0.1001	273.407	0.1794
244.271	0.1745	220.718	0.0528	253.435	0.0791	253.326	0.0977	273.608	0.1817
244.45	0.1809	220.879	0.054	253.62	0.0792	253.511	0.0988	273.808	0.1796
244.63	0.1803	221.041	0.0524	253.805	0.0816	253.696	0.0963	274.008	0.1814
244.809	0.1863	221.202	0.0548	253.99	0.0834	253.881	0.0952	274.208	0.1794
244.988	0.1891	221.363	0.0547	254.175	0.0823	254.066	0.0981	274.408	0.1817
245.167	0.1886	221.524	0.0555	254.359	0.0831	254.251	0.0936	274.608	0.1787
245.345	0.1921	221.685	0.0571	254.544	0.0814	254.436	0.096	274.808	0.1741
245.524	0.189	221.847	0.0575	254.729	0.0788	254.621	0.095	275.008	0.1752
245.703	0.1896	222.008	0.0599	254.913	0.0805	254.806	0.0912	275.208	0.1694
245.882	0.1881	222.169	0.0587	255.098	0.0752	254.992	0.0945	275.408	0.1709
246.06	0.1853	222.33	0.0581	255.283	0.0746	255.176	0.091	275.608	0.1705
246.239	0.1839	222.492	0.0585	255.468	0.072	255.362	0.0921	275.808	0.17
246.418	0.1811	222.652	0.0544	255.653	0.0674	255.547	0.0924	276.007	0.1745
246.597	0.1766	222.813	0.0568	255.838	0.0697	255.732	0.0883	276.208	0.1704
246.776	0.1718	222.975	0.0533	256.023	0.0654	255.918	0.093	276.407	0.1714
246.954	0.1712	223.135	0.0543	256.208	0.0663	256.103	0.0884	276.607	0.1728
247.133	0.1678	223.296	0.0555	256.393	0.0678	256.289	0.0902	276.807	0.1688
247.311	0.1687	223.458	0.0508	256.578	0.0646	256.474	0.0932	277.008	0.1764
247.49	0.1687	223.619	0.0563	256.763	0.0691	256.66	0.0918	277.208	0.1757
247.668	0.1656	223.78	0.0502	256.949	0.0679	256.846	0.0962	277.408	0.1779
247.847	0.1693	223.941	0.0527	257.134	0.0689	257.031	0.0954	277.608	0.1847
248.025	0.1656	224.102	0.0546	257.32	0.0733	257.216	0.0972	277.807	0.1783
248.204	0.1695	224.264	0.0483	257.505	0.0721	257.402	0.0987	278.008	0.185
248.382	0.1725	224.425	0.0549	257.691	0.0767	257.587	0.1018	278.207	0.1803
248.56	0.1717	224.587	0.0482	257.876	0.0776	257.773	0.0995	278.408	0.1805
248.739	0.1799	224.748	0.0499	258.062	0.0795	257.958	0.1032	278.608	0.1857
248.917	0.1804	224.91	0.0535	258.248	0.0829	258.143	0.1005	278.808	0.1825
249.095	0.1853	225.071	0.0481	258.433	0.0822	258.329	0.0997	279.008	0.1849
249.274	0.1884	225.232	0.0572	258.619	0.0849	258.514	0.1027	279.208	0.1839
249.452	0.1866	225.394	0.0526	258.804	0.0853	258.699	0.0974	279.408	0.1815
249.631	0.1935	225.555	0.0537	258.99	0.0837	258.885	0.1016	279.608	0.1842
249.81	0.1912	225.717	0.0586	259.176	0.0839	259.07	0.0988	279.808	0.1791
249.988	0.1927	225.879	0.0524	259.361	0.082	259.255	0.0961	280.008	0.1773
250.167	0.1933	226.04	0.0593	259.546	0.0791	259.44	0.097	280.208	0.1778
250.346	0.1889	226.201	0.0583	259.732	0.0782	259.626	0.0915	280.408	0.1733
250.524	0.1892	226.363	0.0569	259.917	0.0757	259.811	0.0909	280.608	0.1741
250.703	0.188	226.525	0.0631	260.103	0.0719	259.996	0.0903	280.808	0.1752
250.881	0.1846	226.685	0.055	260.288	0.0724	260.181	0.087	281.008	0.1727
251.06	0.1854	226.847	0.0585	260.473	0.07	260.366	0.0908	281.209	0.1742
251.238	0.1806	227.008	0.0574	260.658	0.0681	260.551	0.0891	281.408	0.1741
251.418	0.1765	227.17	0.0532	260.843	0.0667	260.737	0.0907	281.609	0.1739
251.596	0.1753	227.332	0.0589	261.028	0.066	260.922	0.0944	281.808	0.1758
251.775	0.172	227.492	0.0539	261.214	0.0654	261.107	0.0883	282.008	0.1744
251.953	0.1728	227.654	0.0556	261.398	0.0651	261.291	0.0929	282.208	0.175
252.132	0.1729	227.815	0.0561	261.584	0.0656	261.477	0.0923	282.408	0.1786
252.311	0.1727	227.976	0.0494	261.769	0.0684	261.662	0.0933	282.608	0.1783
252.489	0.1755	228.137	0.0527	261.954	0.0693	261.848	0.0971	282.808	0.1815
252.668	0.1734	228.298	0.0489	262.139	0.0706	262.033	0.0974	283.007	0.1857
252.847	0.1751	228.46	0.0492	262.324	0.0748	262.218	0.1015	283.207	0.1858
253.025	0.1761	228.62	0.0512	262.509	0.0758	262.403	0.1039	283.407	0.1883
253.204	0.1764	228.782	0.0499	262.694	0.0786	262.588	0.1046	283.606	0.1871
253.382	0.1804	228.943	0.0541	262.878	0.081	262.773	0.105	283.806	0.1851
253.561	0.1843	229.104	0.0515	263.064	0.0831	262.958	0.1039	284.005	0.187
253.739	0.1865	229.266	0.0522	263.249	0.0861	263.143	0.1007	284.205	0.1845
253.918	0.1887	229.427	0.0531	263.434	0.0861	263.328	0.1014	284.405	0.1852
254.097	0.1923	229.588	0.0514	263.62	0.0868	263.514	0.1021	284.604	0.186
254.275	0.191	229.75	0.0542	263.805	0.0854	263.699	0.1003	284.805	0.1825
254.454	0.1949	229.911	0.0535	263.99	0.0806	263.884	0.1015	285.004	0.1859
254.632	0.1946	230.072	0.0566	264.175	0.0824	264.069	0.0996	285.203	0.1817
254.81	0.1931	230.233	0.0571	264.36	0.0797	264.255	0.0986	285.403	0.1795
254.989	0.1964	230.394	0.059	264.546	0.0769	264.44	0.0947	285.603	0.1814
255.168	0.1898	230.556	0.0604	264.731	0.0775	264.625	0.0897	285.803	0.1756
255.346	0.1919	230.717	0.0585	264.916	0.0722	264.81	0.0901	286.003	0.1778
255.524	0.1881	230.879	0.0601	265.101	0.0723	264.995	0.0859	286.203	0.1779
255.703	0.1851	231.04	0.0591	265.287	0.0697	265.181	0.0898	286.403	0.1771
255.881	0.1883	231.202	0.0582	265.472	0.0672	265.365	0.0922	286.603	0.1785
256.06	0.1812	231.362	0.0579	265.658	0.0686	265.551	0.0914	286.803	0.1768
256.238	0.1821	231.524	0.0552	265.842	0.0649	265.736	0.093	287.004	0.1767
256.416	0.1804	231.685	0.0566	266.029	0.0663	265.921	0.0913	287.204	0.1786
256.594	0.1753	231.847	0.0555	266.213	0.0674	266.107	0.0918	287.404	0.1764
256.772	0.1776	232.008	0.0524	266.398	0.0666	266.291	0.0929	287.605	0.1808
256.951	0.1757	232.169	0.0548	266.584	0.0701	266.477	0.0949	287.806	0.1834
257.129	0.1757	232.331	0.0506	266.769	0.0708	266.662	0.0981	288.005	0.183
257.308	0.1787	232.492	0.0508	266.953	0.0721	266.846	0.1022	288.206	0.1874
257.486	0.1777	232.653	0.0521	267.139	0.0761	267.031	0.104	288.406	0.1868
257.665	0.1801	232.815	0.0471	267.324	0.0765	267.216	0.1043	288.607	0.1882
257.843	0.1846	232.976	0.0538	267.509	0.0812	267.401	0.106	288.807	0.1898
258.022	0.1839	233.137	0.0484	267.695	0.082	267.586	0.1026	289.007	0.1885
258.2	0.1889	233.299	0.0512	267.88	0.0835	267.771	0.1043	289.208	0.1894
258.379	0.1903	233.46	0.0552	268.065	0.0855	267.955	0.1058	289.408	0.1911
258.558	0.1883	233.621	0.0493	268.25	0.0839	268.14	0.103	289.608	0.1876
258.737	0.1939	233.783	0.0561	268.435	0.0847	268.325	0.1057	289.808	0.1887
258.915	0.1903	233.944	0.0557	268.62	0.0838	268.51	0.1022	290.008	0.1882
259.094	0.1933	234.105	0.055	268.805	0.0832	268.694	0.0988	290.208	0.1867
259.273	0.196	234.267	0.0595	268.99	0.0823	268.879	0.0995	290.408	0.1871
259.451	0.1926	234.427	0.0552	269.176	0.08	269.064	0.0928	290.608	0.1825
259.63	0.1995	234.589	0.0588	269.361	0.0801	269.249	0.0956	290.808	0.1805
259.809	0.1966	234.75	0.058	269.546	0.0758	269.434	0.0935	291.008	0.1791
259.988	0.1948	234.91	0.057	269.731	0.0741	269.619	0.0921	291.209	0.1767
260.167	0.1965	235.072	0.0607	269.915	0.0725	269.805	0.096	291.408	0.1771
260.346	0.1899	235.232	0.0581	270.101	0.0689	269.99	0.0922	291.608	0.1775
260.524	0.1914	235.393	0.0587	270.285	0.0695	270.175	0.0926	291.809	0.1756
260.703	0.1895	235.554	0.057	270.47	0.0663	270.361	0.092	292.008	0.1778
260.881	0.1856	235.715	0.0554	270.655	0.0675	270.546	0.0882	292.208	0.1755
261.06	0.1904	235.876	0.0559	270.839	0.0683	270.732	0.0923	292.408	0.1783
261.238	0.1851	236.037	0.0543	271.024	0.0666	270.917	0.0922	292.608	0.1797
261.418	0.1846	236.198	0.0533	271.209	0.0717	271.103	0.0951	292.808	0.1783
261.596	0.1849	236.359	0.0537	271.395	0.0694	271.288	0.0999	293.008	0.1843
261.775	0.1797	236.521	0.0528	271.58	0.0735	271.474	0.0984	293.208	0.1838
261.953	0.182	236.682	0.0531	271.765	0.076	271.66	0.1004	293.408	0.1882
262.131	0.1798	236.844	0.0534	271.95	0.0752	271.846	0.1022	293.608	0.1893
262.31	0.1778	237.005	0.0535	272.136	0.0811	272.031	0.1014	293.808	0.1898
262.488	0.1834	237.166	0.0534	272.321	0.0773	272.217	0.1062	294.008	0.1918
262.667	0.1783	237.328	0.0529	272.507	0.0801	272.403	0.1065	294.207	0.1916
262.846	0.1849	237.49	0.0525	272.691	0.0816	272.588	0.1056	294.408	0.1913
263.024	0.1889	237.651	0.0513	272.877	0.0791	272.773	0.1098	294.608	0.1944
263.203	0.1879	237.812	0.0523	273.062	0.085	272.959	0.1057	294.807	0.1929
263.381	0.1965	237.975	0.0529	273.248	0.0815	273.144	0.1043	295.008	0.1903
263.56	0.1937	238.136	0.055	273.433	0.0826	273.329	0.1038	295.207	0.1926
263.738	0.1982	238.297	0.057	273.619	0.0849	273.515	0.0992	295.408	0.1881
263.917	0.2007	238.459	0.0563	273.804	0.0814	273.7	0.0997	295.608	0.189
264.096	0.199	238.62	0.0596	273.989	0.0828	273.886	0.0994	295.808	0.1867
264.274	0.2048	238.781	0.0576	274.175	0.0794	274.071	0.0955	296.008	0.1832
264.452	0.2002	238.943	0.058	274.36	0.0779	274.256	0.0994	296.208	0.185
264.631	0.2009	239.104	0.0614	274.546	0.0786	274.441	0.0933	296.408	0.1787
264.81	0.2018	239.266	0.0574	274.731	0.0728	274.626	0.0904	296.608	0.1789
264.988	0.2003	239.427	0.062	274.916	0.0733	274.811	0.09	296.808	0.1778
265.167	0.201	239.589	0.0588	275.101	0.0714	274.996	0.0873	297.008	0.1748
265.346	0.1975	239.75	0.0592	275.287	0.0711	275.181	0.0912	297.208	0.1781
265.524	0.1942	239.911	0.0601	275.472	0.0725	275.366	0.0924	297.408	0.1792
265.703	0.1898	240.073	0.0562	275.657	0.0713	275.552	0.0958	297.608	0.1807
265.881	0.1872	240.234	0.0578	275.842	0.0712	275.736	0.0994	297.808	0.1817
266.06	0.1854	240.395	0.0563	276.027	0.0704	275.922	0.0946	298.008	0.1836
266.238	0.183	240.557	0.0528	276.212	0.0696	276.107	0.0968	298.208	0.1838
266.417	0.1833	240.718	0.0548	276.398	0.0682	276.291	0.097	298.407	0.1856
266.596	0.1806	240.879	0.0525	276.583	0.071	276.477	0.0948	298.607	0.1863
266.775	0.1821	241.041	0.0525	276.768	0.072	276.662	0.0998	298.807	0.1912
266.953	0.1827	241.202	0.0536	276.953	0.0741	276.848	0.1025	299.006	0.1932
267.132	0.1796	241.363	0.0496	277.139	0.0792	277.033	0.1064	299.206	0.1954
267.31	0.1871	241.525	0.0534	277.324	0.0772	277.217	0.1088	299.406	0.1977
267.489	0.1836	241.686	0.0527	277.509	0.0822	277.402	0.1084	299.605	0.1978
267.668	0.1898	241.847	0.0504	277.694	0.0801	277.588	0.1083	299.805	0.1956
267.846	0.1945	242.008	0.0562	277.879	0.0806	277.773	0.1079	300.005	0.1982
268.025	0.1949	242.17	0.0521	278.064	0.0849	277.959	0.1038	300.204	0.1944
268.203	0.205	242.331	0.0544	278.249	0.0817	278.144	0.1055	300.403	0.1929
268.381	0.2026	242.492	0.0561	278.434	0.0862	278.329	0.1044	300.603	0.1927
268.56	0.2073	242.653	0.0519	278.619	0.0855	278.515	0.1003	300.802	0.1879
268.738	0.2094	242.815	0.0589	278.804	0.0824	278.7	0.1023	301.002	0.1871
268.918	0.2052	242.976	0.0557	278.99	0.0843	278.885	0.0988	301.202	0.1871
269.096	0.2102	243.137	0.059	279.175	0.0813	279.07	0.0979	301.401	0.1833
269.274	0.2065	243.299	0.063	279.36	0.0801	279.256	0.0978	301.601	0.1858
269.453	0.2062	243.46	0.058	279.545	0.079	279.441	0.091	301.802	0.1823
269.631	0.2064	243.621	0.063	279.731	0.0737	279.626	0.095	302.001	0.1817
269.809	0.2006	243.782	0.0606	279.916	0.075	279.811	0.0899	302.201	0.184
269.988	0.2008	243.944	0.0594	280.101	0.0723	279.997	0.0892	302.402	0.1778
270.165	0.1952	244.105	0.0602	280.286	0.0698	280.182	0.0982	302.602	0.1821
270.343	0.1917	244.266	0.057	280.471	0.0726	280.367	0.092	302.802	0.18
270.522	0.1873	244.428	0.0576	280.657	0.0687	280.552	0.0977	303.003	0.1788
270.7	0.1842	244.589	0.0569	280.842	0.0691	280.737	0.0967	303.203	0.186
270.878	0.1833	244.75	0.0547	281.027	0.0683	280.922	0.0944	303.403	0.1837
271.057	0.1842	244.912	0.056	281.213	0.0668	281.107	0.1003	303.604	0.1909
271.235	0.1836	245.073	0.0531	281.398	0.0697	281.292	0.0953	303.805	0.192
271.414	0.1843	245.235	0.0521	281.583	0.0704	281.477	0.1029	304.005	0.1904
271.592	0.1882	245.396	0.0529	281.768	0.0726	281.662	0.1051	304.206	0.1972
271.77	0.1871	245.557	0.0499	281.954	0.0783	281.847	0.1059	304.406	0.1959
271.95	0.192	245.719	0.0512	282.139	0.0776	282.032	0.1098	304.607	0.197
272.128	0.1938	245.879	0.0525	282.324	0.0802	282.216	0.1044	304.807	0.2018
272.307	0.1944	246.041	0.0524	282.508	0.0834	282.401	0.1058	305.008	0.1962
272.486	0.2005	246.202	0.0545	282.694	0.0846	282.585	0.104	305.208	0.2028
272.665	0.2012	246.363	0.0529	282.879	0.0872	282.77	0.105	305.408	0.1974
272.843	0.2063	246.525	0.0548	283.065	0.0879	282.955	0.1048	305.608	0.1951
273.022	0.21	246.685	0.0554	283.25	0.0891	283.139	0.1058	305.809	0.1971
273.201	0.2092	246.847	0.0564	283.434	0.0886	283.324	0.1071	306.009	0.1903
273.38	0.2121	247.008	0.0596	283.62	0.0863	283.509	0.1054	306.209	0.191
273.559	0.2096	247.169	0.06	283.805	0.0843	283.694	0.1029	306.409	0.1883
273.738	0.2096	247.33	0.06	283.99	0.0806	283.88	0.0993	306.609	0.1839
273.916	0.2099	247.491	0.0604	284.174	0.0799	284.065	0.0964	306.809	0.1852
274.095	0.208	247.652	0.0605	284.359	0.0776	284.25	0.096	307.009	0.1813
274.274	0.2077	247.813	0.0605	284.543	0.0758	284.436	0.0934	307.209	0.1804
274.452	0.2046	247.974	0.0604	284.728	0.0734	284.621	0.0998	307.409	0.1829
274.631	0.2035	248.135	0.0604	284.913	0.0699	284.807	0.0965	307.609	0.179
274.81	0.1979	248.296	0.0589	285.098	0.0694	284.992	0.098	307.809	0.1817
274.988	0.1953	248.458	0.0593	285.283	0.0663	285.177	0.0991	308.008	0.1821
275.167	0.1918	248.618	0.0576	285.468	0.0674	285.363	0.094	308.208	0.1833
275.346	0.1892	248.78	0.0564	285.653	0.0661	285.548	0.0961	308.409	0.1856
275.524	0.1913	248.94	0.0568	285.838	0.0663	285.733	0.0936	308.608	0.1863
275.703	0.1879	249.102	0.054	286.024	0.0703	285.919	0.096	308.808	0.1894
275.881	0.1917	249.263	0.0549	286.209	0.0712	286.105	0.0995	309.008	0.1911
276.06	0.1908	249.424	0.0555	286.394	0.0758	286.29	0.0993	309.208	0.1949
276.238	0.1915	249.586	0.0549	286.58	0.0778	286.476	0.105	309.408	0.1948
276.417	0.1935	249.747	0.0549	286.765	0.0792	286.661	0.1073	309.608	0.2004
276.596	0.192	249.908	0.0539	286.95	0.0825	286.846	0.1067	309.808	0.1972
276.774	0.1965	250.07	0.0524	287.136	0.0805	287.032	0.109	310.008	0.1992
276.953	0.1955	250.231	0.0525	287.321	0.0841	287.217	0.107	310.208	0.2034
277.132	0.2007	250.393	0.0513	287.507	0.0859	287.403	0.107	310.408	0.1992
277.31	0.2074	250.554	0.0522	287.692	0.0862	287.588	0.1071	310.608	0.2036
277.488	0.2069	250.716	0.0551	287.878	0.0896	287.774	0.1061	310.808	0.1979
277.668	0.214	250.877	0.0542	288.062	0.088	287.96	0.1071	311.009	0.1971
277.846	0.2115	251.039	0.0582	288.248	0.0877	288.144	0.109	311.208	0.1978
278.024	0.2118	251.2	0.0565	288.433	0.0864	288.33	0.1074	311.409	0.1908
278.202	0.2135	251.362	0.0592	288.619	0.0821	288.515	0.1058	311.609	0.194
278.381	0.2097	251.523	0.0602	288.804	0.0807	288.7	0.1033	311.808	0.1921
278.56	0.2124	251.684	0.0597	288.99	0.0787	288.886	0.0983	312.009	0.185
278.738	0.2091	251.846	0.0627	289.175	0.0768	289.07	0.098	312.208	0.1888
278.917	0.206	252.007	0.0628	289.36	0.0775	289.256	0.092	312.409	0.1822
279.096	0.2113	252.169	0.0623	289.546	0.0745	289.442	0.0946	312.609	0.1812
279.274	0.2064	252.331	0.0609	289.731	0.0725	289.626	0.0987	312.809	0.185
279.453	0.2072	252.491	0.0595	289.916	0.0716	289.812	0.0927	313.009	0.18
279.632	0.2026	252.653	0.0586	290.101	0.0686	289.997	0.1012	313.209	0.1895
279.81	0.1971	252.814	0.0597	290.286	0.0674	290.181	0.0971	313.409	0.1863
279.989	0.1965	252.976	0.058	290.472	0.0687	290.367	0.0949	313.609	0.1877
280.167	0.193	253.137	0.0577	290.657	0.0687	290.552	0.0992	313.809	0.1938
280.346	0.1954	253.298	0.0583	290.842	0.0716	290.737	0.0914	314.008	0.1876
280.525	0.1951	253.46	0.0543	291.027	0.0731	290.922	0.0991	314.209	0.1918
280.703	0.1975	253.621	0.0553	291.213	0.0747	291.106	0.1001	314.408	0.1939
280.882	0.1964	253.783	0.0521	291.398	0.0787	291.292	0.0982	314.608	0.1929
281.06	0.1982	253.944	0.0511	291.583	0.076	291.477	0.1101	314.808	0.2012
281.239	0.1971	254.105	0.0523	291.768	0.0807	291.663	0.1039	315.008	0.2002
281.418	0.1969	254.266	0.0514	291.953	0.0817	291.848	0.1094	315.207	0.204
281.596	0.2004	254.428	0.0538	292.138	0.0798	292.033	0.1112	315.407	0.2056
281.775	0.2011	254.589	0.0537	292.323	0.0855	292.218	0.1069	315.606	0.203
281.953	0.2061	254.75	0.0518	292.508	0.0852	292.403	0.112	315.805	0.2038
282.131	0.21	254.911	0.056	292.694	0.0863	292.589	0.1072	316.005	0.2
282.31	0.2114	255.073	0.0533	292.878	0.0888	292.774	0.1116	316.204	0.1979
282.489	0.2149	255.234	0.0552	293.064	0.0862	292.959	0.1125	316.404	0.1969
282.667	0.2144	255.395	0.058	293.249	0.0866	293.144	0.1075	316.603	0.1958
282.846	0.2138	255.557	0.0562	293.434	0.0828	293.33	0.111	316.803	0.1953
283.024	0.2184	255.718	0.062	293.62	0.0807	293.515	0.1056	317.003	0.1952
283.203	0.2141	255.879	0.0606	293.805	0.0829	293.7	0.1011	317.203	0.1926
283.381	0.2158	256.041	0.0616	293.99	0.0784	293.885	0.0978	317.403	0.1891
283.559	0.2168	256.202	0.0638	294.176	0.0784	294.07	0.0961	317.603	0.1898
283.737	0.2115	256.363	0.061	294.361	0.0779	294.255	0.0968	317.803	0.1866
283.916	0.2141	256.525	0.0627	294.546	0.0748	294.441	0.0968	318.003	0.1866
284.094	0.2094	256.685	0.0642	294.731	0.0732	294.626	0.0994	318.203	0.188
284.272	0.2067	256.847	0.0598	294.916	0.0716	294.81	0.1	318.403	0.1858
284.45	0.2083	257.009	0.0624	295.102	0.0693	294.996	0.0977	318.603	0.1905
284.628	0.2005	257.17	0.0593	295.287	0.0707	295.181	0.0963	318.804	0.1878
284.807	0.2021	257.331	0.0581	295.472	0.0697	295.366	0.0955	319.005	0.1905
284.985	0.1989	257.492	0.0583	295.658	0.0725	295.551	0.0962	319.205	0.1934
285.163	0.1949	257.653	0.0534	295.842	0.0751	295.737	0.0947	319.405	0.1911
285.342	0.2003	257.815	0.0559	296.027	0.0733	295.922	0.1021	319.606	0.1944
285.52	0.1954	257.976	0.0529	296.213	0.0766	296.107	0.107	319.806	0.1976
285.699	0.1991	258.137	0.0511	296.398	0.077	296.292	0.1098	320.007	0.1983
285.877	0.2015	258.299	0.0538	296.583	0.0756	296.477	0.1136	320.207	0.2035
286.056	0.2001	258.46	0.0512	296.768	0.0788	296.662	0.1094	320.407	0.2043
286.234	0.2078	258.621	0.0532	296.953	0.0794	296.847	0.1099	320.607	0.2049
286.412	0.2062	258.783	0.0537	297.139	0.0832	297.032	0.1098	320.808	0.2082
286.592	0.2112	258.943	0.0532	297.324	0.085	297.217	0.1072	321.008	0.2046
286.77	0.2139	259.105	0.0547	297.509	0.0857	297.402	0.1118	321.208	0.2054
286.95	0.2127	259.266	0.0537	297.694	0.0896	297.587	0.1114	321.408	0.2032
287.128	0.2162	259.428	0.0569	297.879	0.0892	297.772	0.112	321.609	0.2019
287.307	0.2161	259.589	0.0587	298.064	0.0876	297.957	0.1135	321.809	0.2024
287.486	0.2171	259.75	0.0586	298.249	0.0876	298.142	0.1073	322.009	0.1997
287.665	0.2209	259.911	0.0613	298.433	0.0835	298.327	0.1066	322.209	0.1971
287.844	0.2205	260.072	0.0623	298.619	0.083	298.511	0.1027	322.409	0.1976
288.023	0.223	260.233	0.0611	298.803	0.0827	298.696	0.0988	322.609	0.1907
288.202	0.2225	260.395	0.0622	298.988	0.0799	298.882	0.1003	322.809	0.1904
288.381	0.2202	260.555	0.0622	299.173	0.0792	299.066	0.0989	323.009	0.1896
288.56	0.2179	260.716	0.0621	299.358	0.0781	299.252	0.1004	323.209	0.1864
288.738	0.2145	260.878	0.0627	299.543	0.0747	299.437	0.1019	323.409	0.1898
288.917	0.2133	261.038	0.0607	299.728	0.0734	299.622	0.099	323.609	0.188
289.096	0.2085	261.199	0.0598	299.912	0.0705	299.808	0.1006	323.809	0.1895
289.274	0.2065	261.36	0.0581	300.097	0.0695	299.993	0.0982	324.009	0.1923
289.453	0.206	261.521	0.0571	300.282	0.0703	300.178	0.095	324.209	0.1885
289.631	0.2036	261.682	0.0566	300.467	0.0681	300.364	0.0987	324.408	0.1909
289.81	0.2052	261.843	0.0561	300.652	0.072	300.549	0.0971	324.608	0.1918
289.99	0.2006	262.004	0.0564	300.837	0.0724	300.734	0.1014	324.808	0.1911
290.168	0.2056	262.165	0.0548	301.023	0.0736	300.92	0.1049	325.008	0.199
290.347	0.2009	262.326	0.0565	301.208	0.0772	301.105	0.1058	325.208	0.2011
290.525	0.2008	262.488	0.0546	301.393	0.0785	301.29	0.1118	325.408	0.2062
290.703	0.2028	262.649	0.0547	301.579	0.0805	301.476	0.1109	325.608	0.2079
290.882	0.1995	262.81	0.0554	301.764	0.0822	301.661	0.113	325.808	0.2058
291.06	0.2067	262.971	0.0524	301.949	0.0835	301.846	0.1122	326.008	0.2116
291.239	0.2088	263.133	0.0557	302.135	0.0856	302.032	0.1128	326.208	0.2073
291.418	0.2145	263.294	0.0537	302.32	0.0879	302.217	0.1141	326.408	0.2088
291.596	0.2186	263.456	0.0563	302.506	0.0889	302.403	0.1114	326.608	0.2103
291.774	0.2176	263.618	0.0591	302.692	0.0913	302.588	0.1141	326.808	0.2065
291.953	0.2244	263.779	0.0568	302.877	0.0904	302.773	0.1114	327.008	0.2064
292.131	0.2235	263.941	0.0602	303.063	0.089	302.958	0.1133	327.208	0.2062
292.31	0.2226	264.102	0.0615	303.248	0.0888	303.143	0.1061	327.409	0.2015
292.489	0.2273	264.264	0.0614	303.434	0.0841	303.329	0.1037	327.609	0.2013
292.667	0.2254	264.425	0.0651	303.62	0.0836	303.514	0.1059	327.809	0.1961
292.846	0.2252	264.587	0.0616	303.805	0.0821	303.699	0.0994	328.009	0.1928
293.024	0.2243	264.748	0.0645	303.99	0.078	303.885	0.1022	328.209	0.193
293.203	0.2231	264.909	0.0631	304.175	0.0777	304.07	0.1001	328.408	0.1859
293.382	0.2234	265.071	0.0599	304.361	0.0733	304.254	0.0968	328.608	0.1913
293.56	0.2191	265.233	0.0635	304.546	0.0724	304.44	0.1027	328.808	0.1901
293.739	0.2145	265.395	0.0612	304.731	0.0718	304.625	0.0955	329.008	0.1885
293.918	0.2142	265.556	0.0615	304.917	0.068	304.81	0.1002	329.208	0.1937
294.096	0.2073	265.718	0.0619	305.101	0.0709	304.995	0.1004	329.408	0.192
294.275	0.2039	265.879	0.0584	305.287	0.0694	305.18	0.0944	329.608	0.1933
294.453	0.2082	266.041	0.0591	305.472	0.0702	305.366	0.1056	329.808	0.1946
294.632	0.2029	266.202	0.0559	305.658	0.0724	305.551	0.0992	330.008	0.194
294.811	0.2065	266.364	0.0541	305.842	0.0732	305.736	0.1052	330.208	0.1985
294.989	0.2059	266.525	0.0569	306.027	0.074	305.921	0.1068	330.408	0.2008
295.168	0.2038	266.686	0.0524	306.213	0.0776	306.107	0.1056	330.608	0.2055
295.346	0.2093	266.848	0.0544	306.397	0.0808	306.291	0.1154	330.808	0.2115
295.525	0.2036	267.009	0.0551	306.583	0.0822	306.477	0.1093	331.008	0.2128
295.704	0.2103	267.171	0.0534	306.768	0.0857	306.662	0.1153	331.208	0.2138
295.882	0.2139	267.332	0.0557	306.953	0.0881	306.847	0.1155	331.408	0.2149
296.061	0.2123	267.493	0.0538	307.138	0.0907	307.032	0.111	331.607	0.212
296.24	0.2232	267.654	0.056	307.324	0.0907	307.217	0.1176	331.807	0.2125
296.418	0.2243	267.816	0.0568	307.509	0.0895	307.402	0.1147	332.007	0.2117
296.597	0.2268	267.977	0.0571	307.694	0.0908	307.588	0.1146	332.207	0.2094
296.775	0.2309	268.138	0.0587	307.879	0.086	307.773	0.1135	332.407	0.2095
296.953	0.2269	268.299	0.0594	308.064	0.0854	307.958	0.1101	332.606	0.2048
297.131	0.2307	268.461	0.0606	308.249	0.0857	308.143	0.1103	332.805	0.2032
297.31	0.2294	268.622	0.0612	308.434	0.0836	308.329	0.1048	333.005	0.1995
297.488	0.2294	268.783	0.0643	308.62	0.0844	308.514	0.1007	333.205	0.1951
297.667	0.2339	268.945	0.0634	308.805	0.0804	308.699	0.1021	333.405	0.1951
297.845	0.2262	269.106	0.0635	308.99	0.0782	308.884	0.0988	333.604	0.1933
298.023	0.2275	269.267	0.0655	309.176	0.0754	309.069	0.1006	333.805	0.1955
298.201	0.2227	269.429	0.0639	309.361	0.0709	309.255	0.1028	334.004	0.1946
298.38	0.216	269.589	0.0639	309.546	0.072	309.44	0.1029	334.205	0.1943
298.558	0.2158	269.75	0.0616	309.731	0.0703	309.625	0.1018	334.405	0.1936
298.735	0.2092	269.912	0.0604	309.917	0.0695	309.81	0.1005	334.605	0.1906
298.913	0.21	270.073	0.0612	310.102	0.0733	309.996	0.1013	334.805	0.1929
299.092	0.2076	270.235	0.0581	310.287	0.0723	310.181	0.1	335.005	0.191
299.27	0.2067	270.396	0.0595	310.472	0.0743	310.365	0.1036	335.205	0.1965
299.449	0.2103	270.557	0.058	310.657	0.0758	310.551	0.1053	335.406	0.199
299.627	0.2064	270.719	0.0541	310.843	0.0757	310.736	0.1112	335.606	0.2034
299.805	0.2111	270.88	0.0545	311.028	0.0788	310.921	0.1121	335.806	0.2077
299.984	0.2102	271.041	0.0529	311.213	0.0787	311.107	0.1141	336.006	0.2091
300.162	0.2129	271.202	0.0537	311.398	0.0817	311.291	0.1174	336.206	0.2138
300.34	0.2177	271.363	0.055	311.584	0.0859	311.477	0.113	336.407	0.2141
300.519	0.2186	271.525	0.0534	311.769	0.0864	311.662	0.1144	336.607	0.2156
300.698	0.2252	271.686	0.0581	311.954	0.0889	311.846	0.1132	336.807	0.2176
300.876	0.2238	271.847	0.0561	312.139	0.0899	312.031	0.1115	337.007	0.2181
301.055	0.2278	272.008	0.0565	312.324	0.089	312.216	0.1144	337.207	0.2159
301.234	0.2298	272.17	0.06	312.508	0.0889	312.401	0.1121	337.407	0.215
301.413	0.2286	272.331	0.0567	312.693	0.0882	312.585	0.1113	337.607	0.2099
301.592	0.2342	272.492	0.0614	312.879	0.0876	312.77	0.1131	337.807	0.211
301.771	0.2307	272.653	0.0631	313.064	0.0868	312.955	0.1087	338.008	0.2064
301.95	0.2338	272.815	0.0621	313.248	0.0849	313.14	0.1096	338.208	0.2015
302.129	0.2357	272.976	0.0647	313.433	0.0838	313.325	0.1069	338.408	0.2046
302.308	0.2324	273.136	0.0619	313.618	0.0818	313.511	0.1032	338.608	0.1962
302.488	0.2344	273.298	0.0634	313.802	0.0784	313.695	0.106	338.808	0.1968
302.666	0.228	273.458	0.064	313.987	0.0758	313.881	0.1042	339.008	0.1954
302.845	0.2254	273.619	0.0623	314.172	0.0742	314.066	0.1042	339.208	0.191
303.024	0.2244	273.781	0.0647	314.356	0.0714	314.251	0.1075	339.408	0.1965
303.203	0.2164	273.941	0.0624	314.542	0.0718	314.437	0.1037	339.607	0.1936
303.382	0.2185	274.102	0.0616	314.726	0.0731	314.622	0.1045	339.808	0.195
303.561	0.2175	274.263	0.0612	314.911	0.0725	314.807	0.1042	340.008	0.1993
303.74	0.2156	274.424	0.0584	315.096	0.0749	314.993	0.1023	340.207	0.1932
303.918	0.2177	274.585	0.0577	315.281	0.0747	315.178	0.1074	340.408	0.1999
304.097	0.2149	274.746	0.0573	315.466	0.0746	315.364	0.107	340.608	0.2002
304.276	0.2158	274.907	0.056	315.651	0.0778	315.549	0.1099	340.808	0.2017
304.454	0.2129	275.068	0.0584	315.837	0.0781	315.734	0.1121	341.008	0.2097
304.632	0.2112	275.229	0.0573	316.022	0.0815	315.92	0.113	341.208	0.2101
304.811	0.2144	275.391	0.056	316.207	0.0825	316.105	0.1143	341.408	0.2165
304.99	0.215	275.553	0.0574	316.392	0.083	316.29	0.114	341.608	0.217
305.168	0.2181	275.714	0.054	316.578	0.0866	316.476	0.1151	341.808	0.2172
305.347	0.2234	275.875	0.0563	316.763	0.0863	316.661	0.1172	342.008	0.2211
305.525	0.228	276.037	0.0559	316.949	0.0876	316.847	0.1161	342.208	0.2188
305.704	0.2308	276.199	0.0594	317.135	0.0903	317.032	0.1167	342.408	0.2177
305.882	0.2323	276.361	0.0603	317.32	0.0883	317.217	0.1148	342.608	0.2178
306.06	0.2352	276.522	0.0595	317.506	0.0895	317.402	0.1139	342.808	0.2164
306.239	0.2337	276.684	0.0599	317.691	0.0895	317.588	0.1136	343.008	0.2138
306.417	0.2358	276.845	0.0589	317.877	0.0868	317.773	0.1101	343.208	0.2125
306.596	0.2346	277.006	0.0611	318.063	0.0885	317.958	0.1109	343.408	0.2092
306.774	0.237	277.168	0.0605	318.248	0.0836	318.143	0.1074	343.608	0.2086
306.953	0.2364	277.33	0.0647	318.434	0.0848	318.329	0.1085	343.808	0.202
307.132	0.2328	277.491	0.0659	318.62	0.0825	318.514	0.1051	344.007	0.2008
307.31	0.24	277.653	0.0666	318.805	0.0774	318.699	0.1065	344.207	0.1978
307.489	0.2317	277.814	0.0672	318.99	0.0796	318.884	0.1059	344.407	0.1963
307.668	0.2319	277.976	0.0628	319.176	0.075	319.07	0.1024	344.608	0.1958
307.846	0.2301	278.137	0.0632	319.361	0.0753	319.254	0.1053	344.808	0.1972
308.025	0.2212	278.298	0.0613	319.546	0.0751	319.44	0.1038	345.008	0.1994
308.203	0.2233	278.46	0.0586	319.732	0.0732	319.625	0.1051	345.208	0.1981
308.382	0.2188	278.621	0.062	319.917	0.0745	319.81	0.1058	345.408	0.204
308.56	0.2203	278.783	0.0589	320.102	0.0721	319.995	0.1072	345.608	0.2018
308.738	0.2228	278.944	0.0599	320.288	0.0726	320.18	0.1105	345.808	0.2042
308.918	0.217	279.105	0.0586	320.472	0.0748	320.365	0.1093	346.008	0.2051
309.096	0.2212	279.267	0.0546	320.658	0.0731	320.55	0.1099	346.208	0.2067
309.275	0.2173	279.428	0.0577	320.843	0.0776	320.735	0.1136	346.407	0.215
309.453	0.2152	279.589	0.0528	321.027	0.0801	320.921	0.1111	346.608	0.2146
309.632	0.2193	279.751	0.0535	321.213	0.0816	321.106	0.1148	346.808	0.2206
309.81	0.2183	279.912	0.0574	321.398	0.085	321.291	0.1178	347.007	0.2211
309.989	0.2247	280.073	0.0546	321.583	0.0857	321.477	0.1161	347.208	0.2196
310.168	0.2283	280.234	0.0577	321.769	0.0889	321.662	0.1189	347.407	0.2228
310.346	0.2312	280.396	0.0585	321.953	0.0903	321.847	0.1168	347.607	0.2188
310.525	0.2366	280.557	0.0559	322.138	0.0902	322.033	0.1176	347.807	0.2188
310.703	0.2354	280.718	0.0593	322.324	0.092	322.217	0.1167	348.006	0.2189
310.882	0.2386	280.879	0.0562	322.509	0.0915	322.402	0.1116	348.205	0.2137
311.061	0.2396	281.041	0.0604	322.694	0.0888	322.588	0.1155	348.405	0.2149
311.239	0.2395	281.202	0.0637	322.879	0.0895	322.773	0.1126	348.604	0.2105
311.418	0.2443	281.363	0.0624	323.065	0.0891	322.959	0.11	348.804	0.2074
311.596	0.2465	281.525	0.0678	323.25	0.0858	323.143	0.1124	349.004	0.2082
311.774	0.2446	281.686	0.0653	323.435	0.0847	323.329	0.1067	349.204	0.2037
311.953	0.2423	281.847	0.0649	323.62	0.0826	323.514	0.1045	349.404	0.2047
312.131	0.2377	282.008	0.0667	323.805	0.0787	323.699	0.1053	349.604	0.2047
312.309	0.2331	282.17	0.0649	323.99	0.0772	323.885	0.1039	349.804	0.2012
312.487	0.2297	282.331	0.0673	324.176	0.075	324.07	0.1078	350.005	0.2031
312.665	0.2284	282.492	0.0651	324.361	0.0733	324.254	0.1072	350.204	0.2012
312.844	0.2275	282.654	0.0637	324.546	0.0731	324.44	0.1053	350.404	0.2007
313.022	0.2271	282.815	0.0652	324.731	0.0706	324.625	0.1107	350.604	0.2033
313.2	0.2239	282.976	0.0601	324.916	0.074	324.81	0.1056	350.805	0.2033
313.378	0.222	283.137	0.0601	325.101	0.0712	324.996	0.1096	351.005	0.2062
313.557	0.221	283.298	0.0588	325.287	0.0724	325.181	0.112	351.205	0.2083
313.735	0.2158	283.46	0.0563	325.472	0.075	325.365	0.1109	351.406	0.2095
313.913	0.2187	283.621	0.0562	325.657	0.0752	325.551	0.1166	351.606	0.2131
314.091	0.2196	283.782	0.0555	325.842	0.0793	325.736	0.1167	351.806	0.2156
314.27	0.2227	283.943	0.0561	326.027	0.0807	325.922	0.1155	352.006	0.2188
314.448	0.2308	284.105	0.0563	326.213	0.085	326.106	0.1194	352.206	0.2208
314.627	0.2312	284.266	0.0551	326.398	0.0885	326.291	0.1152	352.407	0.2222
314.806	0.2365	284.428	0.0574	326.583	0.0897	326.476	0.1174	352.606	0.2238
314.984	0.2363	284.589	0.058	326.768	0.0924	326.66	0.1174	352.807	0.2218
315.163	0.2355	284.75	0.0573	326.954	0.0939	326.846	0.1151	353.007	0.2215
315.342	0.2401	284.912	0.0613	327.139	0.0933	327.03	0.1183	353.207	0.2213
315.521	0.239	285.072	0.0611	327.324	0.0937	327.215	0.1151	353.407	0.2213
315.7	0.2437	285.234	0.0624	327.509	0.095	327.4	0.1147	353.608	0.2177
315.879	0.2477	285.396	0.0627	327.694	0.0912	327.585	0.1159	353.808	0.2166
316.058	0.2496	285.556	0.0653	327.879	0.0906	327.771	0.1126	354.007	0.2144
316.237	0.2509	285.718	0.065	328.063	0.0873	327.955	0.1119	354.208	0.2103
316.416	0.2495	285.879	0.0659	328.248	0.0831	328.14	0.1098	354.408	0.209
316.595	0.2456	286.04	0.0674	328.433	0.0821	328.325	0.1088	354.608	0.206
316.774	0.2418	286.202	0.0662	328.618	0.0766	328.51	0.1088	354.808	0.2039
316.953	0.2391	286.362	0.0675	328.803	0.0758	328.695	0.1066	355.008	0.2028
317.132	0.2362	286.524	0.0648	328.988	0.0728	328.881	0.1072	355.208	0.203
317.311	0.235	286.685	0.0639	329.173	0.0707	329.066	0.1076	355.408	0.2051
317.49	0.2339	286.846	0.064	329.357	0.0721	329.251	0.1067	355.608	0.2066
317.668	0.231	287.007	0.0598	329.542	0.0705	329.436	0.108	355.808	0.2054
317.847	0.23	287.168	0.0614	329.727	0.0706	329.621	0.1082	356.008	0.2067
318.026	0.225	287.329	0.0598	329.912	0.0727	329.807	0.1103	356.207	0.2067
318.204	0.2228	287.491	0.059	330.097	0.073	329.992	0.1096	356.408	0.2059
318.383	0.2223	287.652	0.0611	330.282	0.0778	330.177	0.1114	356.607	0.2118
318.562	0.2214	287.813	0.0567	330.467	0.0809	330.363	0.1123	356.807	0.212
318.74	0.2254	287.974	0.0589	330.653	0.0836	330.548	0.1158	357.007	0.2191
318.918	0.2277	288.135	0.0576	330.837	0.0861	330.734	0.1186	357.207	0.2212
319.098	0.2288	288.297	0.0555	331.023	0.0877	330.92	0.1179	357.408	0.222
319.276	0.2328	288.457	0.0587	331.208	0.0883	331.105	0.1217	357.608	0.2289
319.454	0.2313	288.618	0.0564	331.394	0.0903	331.291	0.1225	357.808	0.2234
319.633	0.2359	288.78	0.0589	331.58	0.0928	331.476	0.1216	358.008	0.2254
319.811	0.2401	288.941	0.0613	331.765	0.0934	331.661	0.1228	358.208	0.2259
319.99	0.2398	289.103	0.0598	331.95	0.0944	331.847	0.118	358.408	0.2206
320.168	0.2501	289.264	0.0625	332.136	0.0927	332.032	0.1211	358.608	0.2241
320.346	0.249	289.426	0.0622	332.322	0.0928	332.217	0.1169	358.808	0.2219
320.524	0.2523	289.587	0.0612	332.507	0.0904	332.403	0.1136	359.008	0.2211
320.703	0.2562	289.749	0.0647	332.694	0.0878	332.588	0.1166	359.208	0.2199
320.881	0.2492	289.91	0.0629	332.879	0.0862	332.773	0.1088	359.408	0.2147
321.06	0.2514	290.072	0.0665	333.065	0.0842	332.959	0.1104	359.608	0.2144
321.238	0.2457	290.233	0.0686	333.25	0.0822	333.144	0.1089	359.808	0.2095
321.417	0.2464	290.394	0.0679	333.435	0.0792	333.329	0.1064	360.008	0.2043
321.596	0.2484	290.556	0.0687	333.621	0.0772	333.514	0.1082	360.208	0.2051
321.774	0.2422	290.717	0.0661	333.806	0.0749	333.7	0.1044	360.408	0.2026
321.953	0.2447	290.879	0.0658	333.991	0.0752	333.885	0.1064	360.608	0.2046
322.131	0.2407	291.04	0.0648	334.177	0.0722	334.07	0.109	360.808	0.2081
322.31	0.2345	291.202	0.0605	334.362	0.0755	334.255	0.1032	361.008	0.2067
322.489	0.2344	291.363	0.0629	334.547	0.0739	334.44	0.1097	361.208	0.211
322.667	0.228	291.524	0.0604	334.732	0.0734	334.626	0.108	361.408	0.2099
322.846	0.2261	291.686	0.0614	334.917	0.0764	334.811	0.1074	361.608	0.2101
323.025	0.2288	291.847	0.06	335.103	0.0759	334.996	0.1152	361.808	0.2146
323.203	0.2282	292.008	0.0592	335.288	0.079	335.181	0.1114	362.008	0.2117
323.382	0.2315	292.17	0.0582	335.473	0.0802	335.366	0.1205	362.208	0.2191
323.56	0.2327	292.331	0.0564	335.658	0.0828	335.551	0.1194	362.408	0.2235
323.739	0.2311	292.492	0.0566	335.843	0.0877	335.737	0.1206	362.607	0.2237
323.918	0.2355	292.654	0.057	336.028	0.0865	335.922	0.129	362.807	0.2275
324.096	0.2352	292.814	0.0579	336.213	0.0904	336.106	0.1186	363.007	0.2269
324.275	0.2384	292.976	0.0585	336.398	0.0911	336.292	0.1241	363.207	0.2248
324.454	0.2465	293.137	0.0613	336.583	0.0895	336.477	0.1241	363.407	0.2245
324.632	0.2465	293.298	0.0604	336.768	0.092	336.662	0.1201	363.606	0.2236
324.811	0.2536	293.46	0.0601	336.953	0.0913	336.847	0.1242	363.806	0.2227
324.989	0.2546	293.621	0.0612	337.138	0.0906	337.032	0.1196	364.005	0.2246
325.168	0.2535	293.782	0.0599	337.323	0.0904	337.218	0.1193	364.205	0.2228
325.346	0.2564	293.943	0.0629	337.508	0.0898	337.403	0.1159	364.405	0.2226
325.525	0.2552	294.104	0.0651	337.694	0.0903	337.588	0.1111	364.604	0.221
325.704	0.2565	294.266	0.0685	337.879	0.0879	337.773	0.1116	364.804	0.214
325.882	0.2574	294.427	0.0684	338.064	0.0828	337.958	0.1056	365.004	0.2137
326.06	0.253	294.588	0.0696	338.25	0.0836	338.143	0.1043	365.203	0.209
326.239	0.2523	294.75	0.0695	338.434	0.0792	338.329	0.1075	365.403	0.2077
326.418	0.2489	294.911	0.0659	338.62	0.0756	338.514	0.1068	365.603	0.2114
326.596	0.2421	295.072	0.0661	338.805	0.079	338.699	0.1072	365.803	0.2096
326.775	0.2432	295.233	0.0636	338.99	0.0757	338.885	0.1093	366.003	0.2132
326.953	0.2376	295.395	0.0651	339.176	0.0767	339.069	0.1098	366.203	0.2117
327.131	0.2365	295.556	0.0638	339.361	0.0778	339.255	0.1079	366.403	0.2102
327.31	0.238	295.718	0.0636	339.546	0.0752	339.44	0.1102	366.604	0.212
327.488	0.2322	295.879	0.0651	339.732	0.0773	339.625	0.1128	366.803	0.2117
327.666	0.2343	296.04	0.0595	339.916	0.0747	339.81	0.1134	367.004	0.2131
327.844	0.2309	296.202	0.0591	340.102	0.0757	339.995	0.1168	367.204	0.2163
328.022	0.2292	296.363	0.0564	340.287	0.0801	340.18	0.1184	367.404	0.2184
328.201	0.2341	296.525	0.0542	340.472	0.079	340.365	0.1228	367.604	0.223
328.379	0.2341	296.685	0.0573	340.658	0.0852	340.55	0.1242	367.805	0.2266
328.558	0.241	296.847	0.0561	340.843	0.0883	340.735	0.121	368.005	0.2274
328.736	0.2468	297.008	0.0604	341.028	0.0884	340.92	0.1261	368.206	0.2298
328.915	0.2491	297.17	0.0599	341.213	0.093	341.105	0.1216	368.406	0.2306
329.093	0.2527	297.331	0.0583	341.398	0.0899	341.29	0.1213	368.607	0.2291
329.271	0.2523	297.492	0.0613	341.584	0.0915	341.475	0.1244	368.807	0.2298
329.45	0.2518	297.653	0.0586	341.768	0.0914	341.66	0.117	369.007	0.2289
329.628	0.2537	297.815	0.0602	341.954	0.0913	341.845	0.1213	369.208	0.2265
329.807	0.2548	297.976	0.0639	342.139	0.0947	342.029	0.1152	369.407	0.2284
329.986	0.257	298.137	0.0641	342.324	0.0923	342.214	0.1123	369.608	0.2224
330.165	0.2611	298.299	0.0681	342.509	0.0925	342.399	0.1151	369.808	0.2224
330.344	0.2625	298.46	0.07	342.695	0.0915	342.584	0.1066	370.008	0.219
330.523	0.2619	298.621	0.0691	342.879	0.0864	342.769	0.1112	370.208	0.2122
330.701	0.2587	298.783	0.0702	343.065	0.0844	342.953	0.1106	370.409	0.2143
330.88	0.2542	298.943	0.0662	343.25	0.0814	343.139	0.1065	370.609	0.2106
331.058	0.2513	299.105	0.0654	343.434	0.0773	343.324	0.1141	370.809	0.2083
331.238	0.2498	299.266	0.0652	343.62	0.0777	343.509	0.1076	371.009	0.2122
331.416	0.2466	299.426	0.0635	343.804	0.0762	343.693	0.1095	371.208	0.2083
331.595	0.2457	299.588	0.0655	343.99	0.076	343.879	0.1107	371.409	0.2118
331.774	0.2456	299.749	0.0645	344.174	0.0762	344.064	0.1074	371.608	0.2127
331.952	0.2444	299.909	0.0627	344.359	0.074	344.25	0.1129	371.809	0.2102
332.131	0.2425	300.071	0.0634	344.544	0.074	344.435	0.1121	372.008	0.2161
332.31	0.2398	300.231	0.0603	344.729	0.0758	344.62	0.1145	372.208	0.2115
332.489	0.2394	300.392	0.0596	344.914	0.0753	344.806	0.1179	372.409	0.2168
332.667	0.2382	300.553	0.0592	345.099	0.0805	344.991	0.1164	372.608	0.2216
332.846	0.2366	300.715	0.0579	345.284	0.0832	345.177	0.119	372.809	0.2197
333.024	0.2411	300.875	0.0602	345.469	0.085	345.363	0.1199	373.008	0.2283
333.203	0.2409	301.037	0.0598	345.654	0.0887	345.548	0.1206	373.208	0.2285
333.382	0.2436	301.198	0.0597	345.839	0.0888	345.734	0.1222	373.408	0.2306
333.56	0.2486	301.359	0.0604	346.024	0.0896	345.92	0.1245	373.608	0.2352
333.739	0.2481	301.521	0.0583	346.209	0.0918	346.105	0.1245	373.808	0.2306
333.918	0.2536	301.682	0.0598	346.395	0.0922	346.291	0.1218	374.007	0.2321
334.096	0.2543	301.844	0.0617	346.581	0.0929	346.476	0.1221	374.208	0.2308
334.275	0.2567	302.005	0.0612	346.765	0.0937	346.662	0.1186	374.408	0.226
334.454	0.2621	302.167	0.0642	346.951	0.0937	346.846	0.1167	374.608	0.2318
334.632	0.261	302.328	0.0644	347.136	0.0941	347.032	0.1143	374.808	0.2256
334.81	0.2654	302.49	0.0656	347.322	0.0922	347.218	0.1122	375.008	0.2237
334.989	0.2651	302.651	0.0664	347.507	0.0908	347.404	0.1165	375.208	0.2234
335.167	0.2613	302.813	0.0667	347.692	0.0896	347.589	0.1093	375.407	0.216
335.346	0.2627	302.974	0.0685	347.878	0.0861	347.774	0.1121	375.608	0.216
335.524	0.2601	303.136	0.0686	348.063	0.0819	347.96	0.1114	375.807	0.2136
335.703	0.259	303.298	0.0681	348.248	0.0811	348.144	0.1048	376.008	0.2114
335.881	0.2605	303.459	0.0668	348.434	0.0783	348.329	0.1084	376.207	0.2132
336.06	0.257	303.62	0.068	348.619	0.0789	348.515	0.1068	376.408	0.2106
336.238	0.2544	303.782	0.0653	348.805	0.0771	348.7	0.1089	376.608	0.2124
336.417	0.2515	303.943	0.0657	348.99	0.0766	348.885	0.1113	376.808	0.2141
336.596	0.2464	304.104	0.0645	349.175	0.0774	349.071	0.1089	377.008	0.2111
336.774	0.2468	304.266	0.0627	349.361	0.0743	349.255	0.1142	377.208	0.2155
336.952	0.2408	304.427	0.0636	349.546	0.0759	349.441	0.1113	377.408	0.2156
337.131	0.2411	304.589	0.059	349.731	0.0761	349.626	0.1114	377.608	0.2175
337.31	0.2445	304.75	0.0596	349.916	0.0758	349.81	0.1172	377.808	0.223
337.488	0.242	304.911	0.0592	350.101	0.0801	349.996	0.113	378.007	0.2253
337.668	0.2453	305.073	0.0565	350.286	0.082	350.181	0.1184	378.208	0.2289
337.846	0.2462	305.234	0.0594	350.472	0.0875	350.366	0.123	378.407	0.2319
338.025	0.2439	305.396	0.0578	350.657	0.0891	350.551	0.1218	378.607	0.232
338.203	0.2496	305.557	0.0589	350.843	0.0909	350.736	0.1256	378.807	0.2324
338.382	0.2481	305.718	0.0596	351.027	0.0932	350.922	0.123	379.007	0.2328
338.56	0.2545	305.879	0.058	351.213	0.0933	351.107	0.1229	379.206	0.2296
338.738	0.259	306.041	0.062	351.398	0.0932	351.292	0.1224	379.406	0.2327
338.918	0.26	306.202	0.0597	351.583	0.0951	351.478	0.1167	379.606	0.2301
339.096	0.269	306.363	0.062	351.768	0.0931	351.662	0.1203	379.805	0.229
339.274	0.2687	306.525	0.0639	351.953	0.0926	351.848	0.1189	380.005	0.2304
339.453	0.2692	306.686	0.0637	352.139	0.094	352.033	0.1153	380.204	0.225
339.631	0.2739	306.848	0.0669	352.323	0.0924	352.218	0.1195	380.404	0.2232
339.81	0.2689	307.008	0.0684	352.508	0.0909	352.404	0.1137	380.603	0.2212
339.989	0.2698	307.17	0.068	352.694	0.0886	352.589	0.1124	380.803	0.2143
340.168	0.2699	307.331	0.0679	352.879	0.0852	352.774	0.1076	381.002	0.2166
340.346	0.2652	307.492	0.0684	353.065	0.0828	352.959	0.1062	381.202	0.2143
340.525	0.2672	307.653	0.068	353.249	0.0793	353.145	0.1081	381.402	0.214
340.703	0.2605	307.814	0.0693	353.434	0.0773	353.33	0.1072	381.602	0.2183
340.881	0.2588	307.976	0.0672	353.619	0.0773	353.515	0.1106	381.802	0.2137
341.06	0.2575	308.137	0.0662	353.805	0.0752	353.7	0.1117	382.002	0.2168
341.238	0.2489	308.298	0.0651	353.99	0.076	353.885	0.1098	382.201	0.2164
341.416	0.2482	308.46	0.0626	354.175	0.0776	354.07	0.108	382.402	0.2123
341.594	0.2445	308.621	0.0637	354.361	0.0763	354.255	0.1106	382.602	0.2196
341.772	0.2418	308.782	0.0605	354.546	0.0776	354.441	0.1116	382.802	0.2175
341.95	0.2447	308.943	0.0583	354.731	0.0782	354.626	0.1108	383.003	0.2205
342.128	0.2447	309.105	0.0584	354.916	0.0787	354.811	0.119	383.203	0.2283
342.307	0.249	309.266	0.0588	355.101	0.0832	354.997	0.1198	383.403	0.2269
342.485	0.2513	309.428	0.0579	355.287	0.0831	355.181	0.1222	383.604	0.2323
342.663	0.2521	309.589	0.0575	355.471	0.0887	355.366	0.1249	383.805	0.2323
342.842	0.2562	309.75	0.0576	355.657	0.0908	355.551	0.1197	384.005	0.2316
343.02	0.2564	309.912	0.0579	355.842	0.0903	355.736	0.1245	384.206	0.2363
343.2	0.2599	310.072	0.0582	356.027	0.0962	355.921	0.119	384.406	0.2333
343.378	0.2637	310.234	0.0591	356.212	0.0947	356.106	0.1197	384.607	0.2333
343.557	0.2675	310.396	0.0619	356.398	0.0955	356.29	0.1229	384.806	0.2356
343.736	0.2706	310.556	0.0617	356.583	0.0983	356.475	0.1178	385.007	0.2313
343.914	0.2758	310.718	0.064	356.768	0.0948	356.66	0.1227	385.208	0.2309
344.093	0.2753	310.879	0.0679	356.953	0.096	356.845	0.1193	385.408	0.2281
344.272	0.2752	311.041	0.0649	357.139	0.0932	357.029	0.1147	385.608	0.222
344.45	0.2748	311.202	0.0687	357.324	0.0901	357.214	0.1173	385.809	0.2224
344.63	0.2714	311.363	0.0679	357.508	0.09	357.399	0.1106	386.009	0.2185
344.808	0.2712	311.524	0.0686	357.694	0.085	357.584	0.1119	386.209	0.2164
344.987	0.2703	311.685	0.0714	357.879	0.0835	357.769	0.1111	386.409	0.218
345.166	0.2696	311.846	0.0666	358.063	0.0824	357.954	0.1082	386.609	0.2127
345.345	0.271	312.008	0.07	358.248	0.0762	358.139	0.1141	386.809	0.2151
345.523	0.2656	312.168	0.0669	358.433	0.0776	358.325	0.1096	387.009	0.2153
345.702	0.26	312.329	0.0643	358.618	0.0749	358.51	0.1097	387.209	0.213
345.881	0.2577	312.491	0.0646	358.803	0.0731	358.695	0.1127	387.409	0.2168
346.059	0.2509	312.651	0.0608	358.987	0.0763	358.881	0.1057	387.609	0.2156
346.238	0.2495	312.812	0.0613	359.172	0.0748	359.066	0.1115	387.809	0.2177
346.417	0.2508	312.974	0.061	359.357	0.0784	359.251	0.1113	388.009	0.2212
346.595	0.2504	313.135	0.0603	359.542	0.0812	359.437	0.111	388.209	0.2203
346.774	0.2548	313.296	0.0612	359.727	0.0815	359.622	0.1177	388.409	0.2262
346.952	0.2534	313.457	0.0595	359.912	0.0872	359.808	0.1167	388.608	0.227
347.131	0.2566	313.618	0.0601	360.097	0.0867	359.993	0.1224	388.808	0.2277
347.31	0.2544	313.78	0.0587	360.283	0.0886	360.178	0.1227	389.008	0.2333
347.488	0.2532	313.94	0.0581	360.468	0.0921	360.364	0.1224	389.208	0.2327
347.668	0.2581	314.102	0.0578	360.653	0.0906	360.55	0.1266	389.408	0.2359
347.846	0.2597	314.263	0.0584	360.839	0.0945	360.735	0.1252	389.608	0.2391
348.025	0.267	314.424	0.0583	361.024	0.0956	360.921	0.124	389.808	0.2344
348.203	0.2727	314.586	0.062	361.21	0.0958	361.106	0.1269	390.008	0.2355
348.381	0.2779	314.747	0.062	361.395	0.0973	361.291	0.125	390.208	0.2332
348.56	0.2796	314.909	0.0643	361.58	0.0951	361.477	0.124	390.408	0.2301
348.738	0.2802	315.07	0.0659	361.766	0.0938	361.662	0.1218	390.608	0.2303
348.917	0.2787	315.232	0.0654	361.951	0.0926	361.848	0.1198	390.808	0.2244
349.096	0.277	315.393	0.0671	362.137	0.0899	362.033	0.1167	391.009	0.2241
349.274	0.2757	315.555	0.0658	362.322	0.0902	362.218	0.1134	391.208	0.223
349.453	0.2735	315.716	0.0686	362.507	0.0878	362.404	0.1116	391.409	0.2187
349.631	0.2777	315.878	0.0692	362.693	0.0857	362.589	0.11	391.609	0.222
349.81	0.2759	316.039	0.0696	362.878	0.0845	362.774	0.109	391.809	0.219
349.988	0.2753	316.2	0.0698	363.063	0.0826	362.96	0.1083	392.009	0.2145
350.167	0.273	316.362	0.0668	363.249	0.0795	363.145	0.1104	392.209	0.2188
350.346	0.262	316.523	0.0679	363.434	0.0786	363.33	0.1097	392.409	0.2133
350.524	0.2611	316.685	0.0654	363.619	0.0778	363.516	0.1075	392.609	0.2153
350.703	0.2578	316.846	0.0644	363.805	0.0759	363.7	0.11	392.809	0.2176
350.881	0.2551	317.008	0.0647	363.99	0.0784	363.885	0.1072	393.009	0.2166
351.06	0.257	317.169	0.0606	364.175	0.078	364.07	0.1092	393.209	0.2232
351.238	0.2568	317.331	0.0632	364.36	0.0794	364.255	0.1116	393.408	0.2243
351.418	0.2613	317.492	0.0601	364.546	0.081	364.441	0.1141	393.609	0.2276
351.596	0.2598	317.654	0.0575	364.731	0.0814	364.626	0.1191	393.809	0.2319
351.775	0.2584	317.815	0.0589	364.916	0.0861	364.812	0.1193	394.009	0.2307
351.953	0.2585	317.976	0.0541	365.101	0.0849	364.996	0.1246	394.209	0.2334
352.131	0.2582	318.137	0.0571	365.287	0.0884	365.181	0.1287	394.409	0.2359
352.31	0.2607	318.299	0.057	365.471	0.0918	365.366	0.125	394.608	0.2347
352.489	0.2667	318.46	0.0568	365.657	0.091	365.551	0.1304	394.808	0.2367
352.667	0.2723	318.621	0.0621	365.842	0.0975	365.736	0.1256	395.007	0.237
352.846	0.2761	318.783	0.0599	366.027	0.0963	365.922	0.1258	395.207	0.2354
353.024	0.2808	318.944	0.0617	366.212	0.0972	366.107	0.1298	395.406	0.236
353.203	0.2795	319.105	0.0639	366.397	0.0975	366.292	0.123	395.606	0.2327
353.382	0.2796	319.267	0.0595	366.583	0.0938	366.477	0.1256	395.805	0.2307
353.56	0.28	319.428	0.0645	366.768	0.0951	366.663	0.1203	396.005	0.2302
353.739	0.279	319.589	0.0631	366.953	0.0922	366.848	0.1177	396.204	0.2263
353.917	0.2847	319.75	0.0655	367.138	0.0919	367.033	0.1203	396.404	0.2256
354.096	0.2833	319.911	0.0719	367.323	0.0926	367.218	0.1098	396.603	0.2251
354.275	0.2851	320.072	0.0679	367.508	0.0858	367.404	0.1112	396.803	0.2221
354.453	0.2851	320.234	0.073	367.694	0.0862	367.588	0.1096	397.003	0.2226
354.631	0.2763	320.395	0.0698	367.879	0.084	367.773	0.1076	397.203	0.2207
354.81	0.2758	320.556	0.0664	368.064	0.0801	367.959	0.1088	397.403	0.2205
354.988	0.2689	320.718	0.0698	368.249	0.0777	368.144	0.1091	397.603	0.2224
355.166	0.2658	320.879	0.0653	368.434	0.0773	368.329	0.1088	397.803	0.2193
355.345	0.2662	321.041	0.0673	368.62	0.0779	368.515	0.1096	398.003	0.2209
355.523	0.2645	321.202	0.0666	368.805	0.0776	368.699	0.1096	398.203	0.2213
355.701	0.266	321.363	0.0628	368.99	0.079	368.885	0.1118	398.403	0.2194
355.879	0.2648	321.525	0.0651	369.176	0.0801	369.07	0.1144	398.604	0.2261
356.057	0.2604	321.685	0.0607	369.36	0.0799	369.255	0.1158	398.804	0.2267
356.236	0.2605	321.847	0.0586	369.546	0.0818	369.44	0.1201	399.005	0.2293
356.414	0.2605	322.009	0.0587	369.731	0.0845	369.625	0.1235	399.204	0.2336
356.592	0.2614	322.169	0.0555	369.916	0.0859	369.81	0.1224	399.405	0.2327
[truncated: 15,183 more rows]

## Sheet: Figure 4b
Figure 4b Frequency dependence of storage and loss moduli measured at room temperature
Ref-DMS-V41			H21V21R1.05			H21V21R1.1			H21V21R1.15			H25V25R1.05
Angular frequency	Storage modulus	Loss modulus	Angular frequency	Storage modulus	Loss modulus	Angular frequency	Storage modulus	Loss modulus	Angular frequency	Storage modulus	Loss modulus	Angular frequency	Storage modulus	Loss modulus
Hz	Pa	Pa	Hz	Pa	Pa	Hz	Pa	Pa	Hz	Pa	Pa	Hz	Pa	Pa
7.86099e-05	41596.7	325.297	H21V21R1.05	12410.8	4557.77	0.000324318	21495.5	3341.68	9.72437e-05	35653.4	2434.73	0.000499233	13901.1	5172.79
8.78328e-05	41205	339.258	0.000566854	13020.2	4740.68	0.000432485	21889.8	3539.39	0.000129677	36012.4	2597.61	0.000665737	14507.3	5546.18
0.000117127	41004	333.218	0.000755912	13893.4	5040.34	0.000576728	22275.8	3732.64	0.000172926	36347.5	2665.48	0.000887775	15752.8	5745.44
0.000156191	40939	390.977	0.00101	14503.7	5327.81	0.000769079	22600.6	3788.33	0.000230601	36823.8	2861.32	0.00118	16601	5975.59
0.000208284	40780.7	436.196	0.00134	16012.7	5184.84	0.00103	23181.7	3960.54	0.000307512	37152.1	2996.27	0.00158	17583	6483.45
0.000277752	40768.9	453.514	0.00159	15549.4	5597.27	0.00137	23531.6	4167.52	0.000410073	37473.8	3226.45	0.00211	18869.5	6500.94
0.000370388	40666.7	561.855	0.00179	16875.3	5494.44	0.00159	24615.5	4479.83	0.000546841	37894.9	3318.79	0.00281	19969.5	6934.91
0.00049392	40531.2	562.513	0.00212	16389.6	5901.8	0.00182	24028.3	4322.65	0.000729225	38446.3	3713.14	0.00374	21072	7290.18
0.000658653	40537.2	598.042	0.00239	17770.6	5803.93	0.00212	25177.7	4639.95	0.000972437	38849.2	3743.08	0.00499	22414.5	7724.26
0.000878328	40671.6	681.763	0.00283	17323.8	6288.76	0.00243	24316.7	4629.17	0.0013	39283.4	3872.67	0.00503	21578.3	7220.95
0.00117	40710.6	721.341	0.00319	18749.8	6154.64	0.00283	25515.3	4746.32	0.00159	41631.9	4245.63	0.00666	23579.5	8138.11
0.00156	40807.9	818.13	0.00377	18399.7	6486.65	0.00324	24888.5	4616.14	0.00173	40063.8	4174.81	0.00671	22778.7	7697.8
0.00208	40809.6	870.987	0.00425	19745.8	6551.79	0.00377	26124.4	4867.88	0.00212	41886.1	4387.43	0.00888	25002	8579.1
0.00278	40912.3	954.95	0.00503	19410.9	6988.41	0.00432	25559.8	4622.43	0.00231	40468.5	4259.52	0.00895	23943.4	8184.13
0.0037	41090.7	1081.49	0.00567	20788.1	7060.06	0.00503	26590.1	5032.92	0.00283	42187	4511.66	0.01184	26400.3	9092.95
0.00494	41234.8	1175.86	0.00671	20670.1	7483.9	0.00577	26432.7	5181.39	0.00308	41221.4	4422.91	0.01193	25295.9	8759.91
0.00659	41437	1273.85	0.00756	21926.7	7586.5	0.00671	27218.6	5252.48	0.00377	42751.4	4746.66	0.01579	27989.2	9569.64
0.00878	41658.3	1497.43	0.00895	21638.5	8002.22	0.00769	27019.2	5187.58	0.0041	42035.6	4532.17	0.01592	26808.1	9435.48
0.01	41285.7	1555.49	0.01008	23154.2	8195.65	0.00895	27819.8	5487.63	0.00503	43122.2	4871.92	0.02105	29617.1	10329.1
0.01171	42159.2	1685.01	0.01193	23036.9	8486.94	0.01026	27953.2	5456.4	0.00547	42747.1	4700.95	0.02122	28428.1	10219.5
0.01334	41556.8	1695.43	0.01344	24465.8	8876	0.01193	28600.6	5651.7	0.00671	43750.9	5147.36	0.02807	31378.1	10945.8
0.01562	42285.4	1775.26	0.01592	24412.2	9094.32	0.01368	28783.7	5559.97	0.00729	43564.6	4971.77	0.0283	30146.2	11084.8
0.01778	41871.9	1916.48	0.01793	25934.9	9674.06	0.01592	29419.3	5869.96	0.00895	44044	5297.85	0.03744	33125.6	11840.9
0.02083	42674.4	1971.51	0.02122	26022.2	9775.27	0.01824	29757.3	5799.44	0.00972	44444.6	5166.06	0.03774	32202.9	12054.5
0.02371	42210.3	2108.2	0.0239	27411.8	10517.7	0.02122	30126.9	6094.96	0.01193	44537.7	5448.65	0.04992	35039	12790.5
0.02778	42712.6	2185.45	0.0283	27698.8	10506.7	0.02432	30676.6	6101.99	0.01297	45382.1	5318.8	0.05033	34298.9	13160.4
0.03162	42603.2	2341.94	0.03188	29169.1	11514.5	0.0283	30833.6	6407.72	0.01592	45149.1	5682.23	0.06657	37332.5	13732.8
0.03704	43169.6	2291.14	0.03774	29539.9	11427.6	0.03243	31696.7	6412.89	0.01729	46099.7	5521.99	0.06712	36642.9	14427
0.04217	43008.2	2569.06	0.04251	31157.8	12563.5	0.03774	31829.6	6647.29	0.02122	45868.6	5897.54	0.08878	39618.1	15047.2
0.04939	43552.7	2775.03	0.05033	31393.6	12499.1	0.04325	32876.7	6727.48	0.02306	47000	5866.42	0.0895	39124.1	15768.9
0.05623	43480.4	2849.72	0.05669	33305.4	13756.3	0.05033	32315.5	6988.79	0.0283	46600.6	6096.28	0.11839	41949.2	16483.1
0.06587	44043	3077.68	0.06712	33555.9	13714.6	0.05767	34109.3	7034.96	0.03075	48124.1	6000.76	0.11935	41818.3	17171.8
0.07499	44015	3151.3	0.07559	35652.5	15005.4	0.06712	33432.8	7321.36	0.03774	47601	6372.14	0.15787	44944.8	17725.1
0.08783	44514.9	3401.39	0.0895	36122.9	14758.2	0.07691	35278	7412.51	0.04101	49305.1	6198.29	0.15915	45015.9	18721.6
0.1	44533.3	3510.68	0.1008	38214.6	16349.5	0.0895	34653.2	7758.24	0.05033	48621.8	6678.4	0.21052	47849	18029
0.11713	45067.4	3859.95	0.11935	38616.4	16243.4	0.10256	36765.6	7775.78	0.05468	50282.9	6735.95	0.21224	48468.6	20379.9
0.13335	45189.4	3842.23	0.13442	41039.8	17885.9	0.11935	35759.1	8286.78	0.06712	49755.5	7057.1	0.28074	51543.1	21210.8
0.15619	45645.9	4279.86	0.15915	41680.6	17611.1	0.13676	37510.3	7560.69	0.07292	51347.2	7078.56	0.28302	52374.4	22076.5
0.17783	45819.5	4258.52	0.17926	44391.1	19370.7	0.15915	36904.9	8857.11	0.0895	50854.6	7350.18	0.37437	55422.6	23195.7
0.20828	46360.1	4709.27	0.21224	44356.6	19400.1	0.18238	39254.8	8902.88	0.09724	52586.4	7435.46	0.37742	56517.5	23680.9
0.23714	46605.9	4678.97	0.23904	47788.1	20882.5	0.21224	38384.7	9287.91	0.11935	52060.8	7755.42	0.49923	59552	25301.4
0.27775	47131.5	5275.3	0.28302	47990.5	21489.5	0.2432	40706.4	9428.61	0.12968	53744.2	7923.23	0.50329	61070.8	25345.9
0.31623	47403.3	5174.91	0.31877	51752.3	22449.2	0.28302	39859.2	9986.45	0.15915	53348.5	8208.57	0.66574	64137.8	27429.6
0.37039	48172.7	5908.06	0.37742	51853.2	23409.3	0.32432	42317	10036.5	0.17293	55131.2	8388.51	0.67115	66020.3	27118.8
0.4217	48311.8	5761.9	0.42508	56110.7	23859.8	0.37742	41591.8	10633.9	0.21224	54734.3	8610.83	0.88777	69147.8	29605.1
0.49392	49122.3	6544.19	0.50329	56239.9	25612.9	0.43249	44031.5	10755.2	0.2306	56378	8858.39	0.89499	70999.3	28696.7
0.56234	49446.6	6259.2	0.56685	62222.6	22497	0.50329	43210.5	11180.5	0.28302	56196.4	9153.36	1.18387	74562.2	31724.8
0.65865	50202.6	7189.54	0.67115	60827.3	27797.2	0.57673	45898.9	11466	0.30751	57691.5	9452.92	1.19349	76744.2	30280.9
0.74989	51667	6523.08	0.75591	65011.8	27194	0.67115	45419.3	12003.4	0.37742	57800.1	9711.99	1.57871	79799.5	34213.7
0.87833	51297.9	8168.15	0.89499	66039.6	30037.5	0.76908	47837.4	12381.1	0.41007	59104.3	10036	1.59155	82584.9	31719.8
1	51731	7672.09	1.00802	70277.8	27843.8	0.89499	47753.4	12781.8	0.50329	59394.3	10345.6	2.10525	86912.9	36271.2
1.17127	52810.6	9163.38	1.19349	71692.9	32323.9	1.02558	50088.6	13216.1	0.54684	60614.1	10821.6	2.12237	88937.4	33119.9
1.33352	53011.3	8421.11	1.34422	75533	29013.4	1.19349	49735.7	13800.1	0.67115	61090.7	10505.6	2.80739	93635.6	38468.5
1.56191	54067.3	10276.1	1.59155	77525.9	34558.1	1.36764	52316.7	14205.5	0.72923	62403.1	11246.8	2.83022	95330.5	34335.5
1.77828	54478.2	9252.24	1.79255	80981.4	30017.5	1.59155	52194.7	14638.2	0.89499	63105.8	11013.6	3.74372	100721	40163
2.08284	56181.8	11123.3	2.12237	84442.2	37017	1.82377	54898.4	15259.9	1.19349	65045.3	12387.7	3.77416	101902	35261.5
2.37137	56136.8	10172.3	2.3904	86372.6	30813.3	2.12237	54532.6	15433.5	1.59155	67198	13205.5	5.03292	108762	36137.3
2.77752	47381.8	4841.17	2.83022	91507.1	39010.8	2.43204	57453	16012.3	2.12237	69547.1	14070.6	6.71151	115635	36454.4
3.16228	57892	11181	3.18765	92046.1	31412.6	2.83022	57243.4	16267.8	2.83022	71963.6	14974.3	8.94994	122693	37440.4
3.70388	48251	7554.25	3.77416	99256.3	41068.3	3.77416	59967.6	16895.8	3.77416	74605.2	15790.4	11.9349	129872	37988.5
4.21697	59886.6	12228.1	4.2508	97795.4	31958.7	5.03292	62616.8	17543.4	5.03292	77430.4	16756.3	15.9155	137520	38402
4.9392	53625.3	20582	5.03292	103432	32374	6.71151	65640.8	18240	6.71151	80288.5	17593.1
5.62341	62056.6	13384.6	6.71151	109196	32611.1	8.94994	68630.7	18819.6	8.94994	83582	18609.3
7.49894	64456	14684.9	8.94994	113869	32462.3	11.9349	71104.9	19283.7	11.9349	87049.5	19715.6
10	67093.5	16076.3	11.9349	118699	32257.5	15.9155	73267.3	19336.6	15.9155	91000.2	20776.3
13.3352	69876.1	17580.6	15.9155
17.7828	73017.8	19236.8
23.7137	77005.6	21534.1
31.6228	80322.2	23216.7
42.1697	85329.1	25299.3
56.2341	90966.8	28840.4
74.9894	95667.7	30196.7
100	93605.7	39586.5

## Sheet: Figure 5a
Figure 5. (a) Frequency dependence of storage and loss moduli of extremely soft silicone elastomers and a conventional silicone elastomer measured at room temperature
Ref-DMS-V41			Ela_HMS-064_MCR-V21_R1.05			Ela_HMS-064_MCR-V21_R1.20			Ela_HMS-064_MCR-V21_R1.50			Ela_HMS-064_MCR-V25_R1.05
Angular frequency	Storage modulus	Loss modulus	Angular frequency	Storage modulus	Loss modulus	Angular frequency	Storage modulus	Loss modulus	Angular frequency	Storage modulus	Loss modulus	Angular frequency	Storage modulus	Loss modulus
Hz	Pa	Pa	Hz	Pa	Pa	Hz	Pa	Pa	Hz	Pa	Pa	Hz	Pa	Pa
100	93605.7	39586.5	100	3179.3	2048.37	100	3548.02	1708.87	100	9184.12	2756.89	100	2387.11	2347.31
74.9894	95667.7	36196.7	74.9894	2506.93	1397.42	74.9894	3089.32	1118.8	74.9894	8188.26	1751.74	74.9894	1971.82	1631.99
56.2341	90966.8	28840.4	56.2341	2558.94	1219.99	56.2341	3006.95	939.979	56.2341	7951.15	1199.08	56.2341	1941.16	1352.52
42.1697	85329.1	25299.3	42.1696	2475.98	995.914	42.1696	2968.41	751.786	42.1696	7932.49	1020.96	42.1696	1839.21	1068.23
31.6228	80322.3	23216.7	31.6228	2363.84	848.345	31.6228	2908.91	635.325	31.6228	7813.54	826.219	31.6228	1715.85	895.716
23.7138	77005.6	21534.1	23.7137	2285.71	715.97	23.7137	2860.92	529.775	23.7137	7730.03	656.636	23.7137	1629.48	740.676
17.7829	73017.8	19236.8	17.7828	2197.19	586.7	17.7828	2810.96	439.189	17.7828	7663.25	532.246	17.7828	1550.52	614.041
13.3352	69876.1	17580.6	13.3352	2102.5	466.418	13.3352	2781.59	366.225	13.3352	7638.87	440.644	13.3352	1486.46	510.086
10	67093.5	16076.3	10	2089.9	408.751	10	2751.09	306.702	10	7599.98	367.456	10	1433.17	423.764
7.49894	64456	14684.9	7.49894	2035.14	335.549	7.49894	2733.59	255.41	7.49894	7569.91	300.412	7.49894	1389.17	349.79
5.62341	62056.6	13384.6	5.62341	2012.3	287.463	5.62341	2719.57	212.905	5.62341	7544.27	248.489	5.62341	1353.26	290.698
4.21697	59886.6	12228.1	4.21697	1983.17	232.406	4.21697	2716.81	177.692	4.21697	7520.7	207.351	4.21697	1323.7	240.061
3.16228	57892	11181	3.16228	1975.08	199.451	3.16228	2707.23	150.179	3.16228	7499.63	180.783	3.16228	1300.49	199.018
2.37138	56136.8	10172.3	2.37137	1959.23	163.951	2.37137	2706.07	124.689	2.37137	7487.58	151.433	2.37137	1281.41	164.233
1.77829	54478.2	9252.24	1.77828	1948.23	134.419	1.77828	2702.36	105.201	1.77828	7471.36	128.469	1.77828	1264.96	135.01
1.33352	53011.3	8421.11	1.33352	1938.78	112.373	1.33352	2701.17	87.9099	1.33352	7459.56	110.151	1.33352	1252.42	111.054
1	51731	7672.09	1	1931.85	91.3628	1	2701.68	72.622	1	7450.38	93.1399	1	1242.55	91.3393
0.74989	51667	6523.08	0.74989	1983.36	74.5346	0.74989	2717.48	63.9919	0.74989	7473.94	81.9454	0.74989	1247.31	71.2731
0.56234	49446.6	6259.2	0.56234	1924.49	67.4017	0.56234	2697.23	53.5506	0.56234	7455.84	75.915	0.56234	1227.49	62.0395
0.4217	48311.8	5761.9	0.4217	1916.86	55.3038	0.4217	2694.63	45.99	0.4217	7453.47	64.7428	0.4217	1222.51	51.4646
0.31623	47403.3	5174.91	0.31623	1909.55	54.2849	0.31623	2697.81	41.0111	0.31623	7443.71	60.1451	0.31623	1217.18	42.809
0.23714	46605.9	4678.97	0.23714	1916.27	40.1818	0.23714	2703.05	36.1617	0.23714	7440.14	55.7275	0.23714	1214.68	35.6063
0.17783	45819.5	4258.52	0.17783	1914.41	38.0598	0.17783	2711.16	33.2582	0.17783	7433.34	52.6351	0.17783	1209.69	29.6074
0.13335	45189.4	3842.23	0.13335	1913.42	32.7915	0.13335	2717.97	30.216	0.13335	7426.53	48.6181	0.13335	1208.01	24.9996
0.1	44533.3	3510.68	0.1	1929.16	15.3368	0.1	2720.38	27.3442	0.1	7417.57	41.1669	0.1	1204.35	21.3912
0.07499	44015	3151.3	0.07499	1923.11	18.0994	0.07499	2727.49	26.6774	0.07499	7419.37	47.0524	0.07499	1202.63	19.1556
0.05623	43480.4	2849.72	0.05623	1929.04	14.2519	0.05623	2732.56	24.211	0.05623	7409.7	43.3254	0.05623	1200.85	15.7729
0.04217	43008.2	2569.06	0.04217	1956.24	40.5979	0.04217	2742.4	23.4833	0.04217	7409.09	50.9472	0.04217	1199.97	14.1054
0.03162	42603.2	2341.94	0.03162	1962.19	13.7863	0.03162	2758.44	23.8804	0.03162	7401.16	46.8943	0.03162	1197.82	12.9297
0.02371	42210.3	2108.2	0.02371	1954.69	45.653	0.02371	2777.15	23.5436	0.02371	7401.7	49.7797	0.02371	1198.15	11.1363
0.01778	41871.9	1916.48	0.01778	1962.09	22.9169	0.01778	2782.03	22.2711	0.01778	7393.39	45.1472	0.01778	1200.22	9.26445
0.01334	41556.8	1695.43	0.01334	2030.97	18.641	0.01334	2791.42	18.4008	0.01334	7377.53	12.7563	0.01334	1198.25	9.00839
0.01	41285.7	1555.49	0.01	1980.78	12.6172	0.01	2792.82	18.1112	0.01	7358.8	46.8287	0.01	1200.98	7.95822

## Sheet: Figure S1
		Supplementary Fig. 1. SEC curves of starting polymer DMS-H11 and its liquid products after heating at 100℃ for 48 h under dry N2, wet N2 and dry air atmospheres, respectively
		DMS-H11		Dry N2 H11-24 h		Wet N2 H11SIP-24 h		Dry Air H11SIP-24 h
		Volume	EcoSEC RI	Volume	EcoSEC RI	Volume	EcoSEC RI	Volume	EcoSEC RI
		mL		mL		mL		mL
			--	0	0.000562798	0	0.000385901	0	-0.000896552
		0	0.0039	0.01667	0.00143	0.01667	0.000741236	0.01667	-0.000128527
		0.01667	0.00408	0.03333	0.000486486	0.03333	0.000555927	0.03333	-0.000731975
		0.03333	0.00397	0.05	0.000763116	0.05	0.000424109	0.05	-0.000862069
		0.05	0.00382	0.06667	0.000575517	0.06667	0.000381125	0.06667	-0.000995298
		0.06667	0.0039	0.08333	0.000848967	0.08333	0.000363932	0.08333	-0.00109
		0.08333	0.00389	0.1	0.000655008	0.1	0.000255994	0.1	-0.00116
		0.1	0.00399	0.11667	0.000782194	0.11667	0.000363932	0.11667	-0.00104
		0.11667	0.00387	0.13333	0.000503975	0.13333	0.0002388	0.13333	-0.00088558
		0.13333	0.0038	0.15	0.000769475	0.15	0.0002388	0.15	-0.000995298
		0.15	0.00365	0.16667	0.000429253	0.16667	0.000250263	0.16667	-0.00088558
		0.16667	0.00371	0.18333	0.000472178	0.18333	0.000294202	0.18333	-0.00106
		0.18333	0.00374	0.2	0.000403816	0.2	1.71936e-05	0.2	-0.0011
		0.2	0.00381	0.21667	0.000397456	0.21667	0.00014328	0.21667	-0.00123
		0.21667	0.00383	0.23333	0.00017806	0.23333	0.000154743	0.23333	-0.000987461
		0.23333	0.00373	0.25	0.000378378	0.25	0.000233069	0.25	-0.000942006
		0.25	0.00377	0.26667	0.000104928	0.26667	0.000196771	0.26667	-0.000808777
		0.26667	0.00379	0.28333	0.000446741	0.28333	0.000210144	0.28333	-0.000918495
		0.28333	0.00379	0.3	0.000111288	0.3	2.8656e-05	0.3	-0.000673981
		0.3	0.00382	0.31667	0.000225755	0.31667	0.000204413	0.31667	-0.00109
		0.31667	0.00387	0.33333	-5.24642e-05	0.33333	-2.57904e-05	0.33333	-0.000775862
		0.33333	0.00377	0.35	6.67727e-05	0.35	0.000120355	0.35	-0.00111
		0.35	0.00378	0.36667	6.3593e-06	0.36667	-2.57904e-05	0.36667	-0.00084326
		0.36667	0.00375	0.38333	0.000146264	0.38333	0.000120355	0.38333	-0.00105
		0.38333	0.00381	0.4	8.58506e-05	0.4	-3.15216e-05	0.4	-0.000832288
		0.4	0.00373	0.41667	6.3593e-06	0.41667	7.25953e-05	0.41667	-0.00118
		0.41667	0.0037	0.43333	-0.000146264	0.43333	-7.83265e-05	0.43333	-0.000855799
		0.43333	0.00377	0.45	6.04134e-05	0.45	4.2984e-05	0.45	-0.00105
		0.45	0.00372	0.46667	-6.51828e-05	0.46667	0	0.46667	-0.000697492
		0.46667	0.00366	0.48333	6.67727e-05	0.48333	5.73121e-06	0.48333	-0.00103
		0.48333	0.00376	0.5	-6.51828e-05	0.5	4.87153e-05	0.5	-0.000631661
		0.5	0.00361	0.51667	6.67727e-05	0.51667	3.62976e-05	0.51667	-0.000882445
		0.51667	0.00363	0.53333	6.3593e-06	0.53333	-3.72528e-05	0.53333	-0.000673981
		0.53333	0.00365	0.55	0.000146264	0.55	3.62976e-05	0.55	-0.00109
		0.55	0.00369	0.56667	-0.000133545	0.56667	-4.87153e-05	0.56667	-0.000909091
		0.56667	0.00359	0.58333	-0.000158983	0.58333	-6.01777e-05	0.58333	-0.00106
		0.58333	0.00363	0.6	-8.58506e-05	0.6	-0.000120355	0.6	-0.000832288
		0.6	0.00358	0.61667	-6.3593e-06	0.61667	4.87153e-05	0.61667	-0.00118
		0.61667	0.0037	0.63333	0.00036566	0.63333	4.87153e-05	0.63333	-0.00105
		0.63333	0.00367	0.65	0.000104928	0.65	4.87153e-05	0.65	-0.00122
		0.65	0.00369	0.66667	7.94913e-05	0.66667	3.62976e-05	0.66667	-0.000987461
		0.66667	0.00366	0.68333	-6.51828e-05	0.68333	-4.87153e-05	0.68333	-0.00134
		0.68333	0.00376	0.7	0.000139905	0.7	-5.44465e-05	0.7	-0.00114
		0.7	0.00361	0.71667	1.27186e-05	0.71667	-9.55201e-05	0.71667	-0.00123
		0.71667	0.0037	0.73333	7.3132e-05	0.73333	-9.55201e-05	0.73333	-0.00125
		0.73333	0.00356	0.75	7.94913e-05	0.75	-0.000106983	0.75	-0.00132
		0.75	0.0038	0.76667	0.000297297	0.76667	-0.000179578	0.76667	-0.00133
		0.76667	0.00367	0.78333	0.000316375	0.78333	-8.40577e-05	0.78333	-0.0012
		0.78333	0.00371	0.8	0.000391097	0.8	-2.29248e-05	0.8	-0.00124
		0.8	0.00367	0.81667	3.17965e-05	0.81667	-0.000185309	0.81667	-0.00132
		0.81667	0.00372	0.83333	0.000219396	0.83333	-0.000166205	0.83333	-0.0012
		0.83333	0.00367	0.85	0.000310016	0.85	-0.000311396	0.85	-0.00124
		0.85	0.00365	0.86667	0.000465819	0.86667	-0.000160474	0.86667	-0.00112
		0.86667	0.00354	0.88333	0.000403816	0.88333	-0.000263635	0.88333	-0.00123
		0.88333	0.00358	0.9	0.000689984	0.9	-0.000118445	0.9	-0.00132
		0.9	0.00364	0.91667	0.000130366	0.91667	-0.000263635	0.91667	-0.00107
		0.91667	0.00362	0.93333	0.000518283	0.93333	-0.000147101	0.93333	-0.00135
		0.93333	0.0036	0.95	0.000190779	0.95	-0.000490973	0.95	-0.00108
		0.95	0.0036	0.96667	0.000232114	0.96667	-0.000255994	0.96667	-0.00122
		0.96667	0.00357	0.98333	0.000238474	0.98333	-0.000346738	0.98333	-0.000920063
		0.98333	0.00359	1	0.000605723	1	-0.000118445	1	-0.00113
		1	0.00353	1.01667	0.000197138	1.01667	-0.000269367	1.01667	-0.000976489
		1.01667	0.00358	1.03333	0.0004531	1.03333	-0.000171936	1.03333	-0.00121
		1.03333	0.0036	1.05	0.000330684	1.05	-0.000369663	1.05	-0.000920063
		1.05	0.00357	1.06667	0.000610493	1.06667	-0.000303754	1.06667	-0.00113
		1.06667	0.00363	1.08333	0.000341812	1.08333	-0.000395453	1.08333	-0.000775862
		1.08333	0.00365	1.1	0.000610493	1.1	-0.000171936	1.1	-0.000971787
		1.1	0.00365	1.11667	0.000562798	1.11667	-0.0003582	1.11667	-0.000684953
		1.11667	0.00369	1.13333	0.000702703	1.13333	-0.000213965	1.13333	-0.000893417
		1.13333	0.00377	1.15	0.000497615	1.15	-0.0003582	1.15	-0.00060815
		1.15	0.00372	1.16667	0.000403816	1.16667	-0.000208234	1.16667	-0.000681818
		1.16667	0.00377	1.18333	0.000618442	1.18333	-0.000299933	1.18333	-0.0005721
		1.18333	0.00361	1.2	0.000416534	1.2	-8.88337e-05	1.2	-0.000749216
		1.2	0.00374	1.21667	0.00054372	1.21667	-0.000353424	1.21667	-0.000250784
		1.21667	0.00368	1.23333	0.000484897	1.23333	-0.000154743	1.23333	-0.000691223
		1.23333	0.00372	1.25	0.000403816	1.25	-0.000227338	1.25	-0.000384013
		1.25	0.00364	1.26667	0.00017806	1.26667	-0.000160474	1.26667	-0.000714734
		1.26667	0.00378	1.28333	0.000232114	1.28333	-0.000280829	1.28333	-0.000318182
		1.28333	0.0038	1.3	0.000238474	1.3	-0.000233069	1.3	-0.000835423
		1.3	0.00386	1.31667	0.000310016	1.31667	-0.000185309	1.31667	-0.000474922
		1.31667	0.00374	1.33333	9.85692e-05	1.33333	-0.000154743	1.33333	-0.000590909
		1.33333	0.00384	1.35	0.000152623	1.35	-0.0002388	1.35	-0.000625392
		1.35	0.00377	1.36667	0.000232114	1.36667	-0.0002388	1.36667	-0.00069279
		1.36667	0.00381	1.38333	0.000238474	1.38333	-0.000244531	1.38333	-0.000705329
		1.38333	0.0038	1.4	0.000165342	1.4	-0.000280829	1.4	-0.000838558
		1.4	0.00393	1.41667	0.000303657	1.41667	-0.0002388	1.41667	-0.00072884
		1.41667	0.00383	1.43333	9.85692e-05	1.43333	-0.000233069	1.43333	-0.000705329
		1.43333	0.00397	1.45	0.000152623	1.45	-0.000185309	1.45	-0.000504702
		1.45	0.00387	1.46667	-6.04134e-05	1.46667	-0.000149011	1.46667	-0.000669279
		1.46667	0.00394	1.48333	6.67727e-05	1.48333	-0.000196771	1.48333	-0.000772727
		1.48333	0.0039	1.5	-6.51828e-05	1.5	-0.000210144	1.5	-0.00084953
		1.5	0.00402	1.51667	-0.000152623	1.51667	-4.58497e-05	1.51667	-0.000796238
		1.51667	0.00396	1.53333	6.04134e-05	1.53333	-0.000346738	1.53333	-0.00084953
		1.53333	0.00407	1.55	-6.51828e-05	1.55	-0.000106983	1.55	-0.00072884
		1.55	0.004	1.56667	-0.000152623	1.56667	-0.000173847	1.56667	-0.000504702
		1.56667	0.00404	1.58333	6.04134e-05	1.58333	-5.44465e-05	1.58333	-0.000601881
		1.58333	0.00392	1.6	6.3593e-06	1.6	-8.97889e-05	1.6	-0.000760188
		1.6	0.00402	1.61667	0.000219396	1.61667	-6.59089e-05	1.61667	-0.000918495
		1.61667	0.00403	1.63333	-0.00027345	1.63333	-0.000173847	1.63333	-0.000808777
		1.63333	0.00405	1.65	4.76948e-05	1.65	-7.73713e-05	1.65	-0.000918495
		1.65	0.00399	1.66667	-6.51828e-05	1.66667	-0.000263635	1.66667	-0.000741379
		1.66667	0.00401	1.68333	0.000213037	1.68333	-0.000112714	1.68333	-0.000905956
		1.68333	0.00405	1.7	-5.24642e-05	1.7	-0.000215875	1.7	-0.00060815
		1.7	0.00399	1.71667	0.000139905	1.71667	-6.01777e-05	1.71667	-0.00108
		1.71667	0.00397	1.73333	-6.04134e-05	1.73333	-0.000114624	1.73333	-0.000976489
		1.73333	0.00386	1.75	0.000139905	1.75	6.68641e-05	1.75	-0.00121
		1.75	0.00394	1.76667	-0.000133545	1.76667	-0.000137549	1.76667	-0.000987461
		1.76667	0.00401	1.78333	6.04134e-05	1.78333	-9.55201e-05	1.78333	-0.00121
		1.78333	0.00405	1.8	0.000152623	1.8	-7.25953e-05	1.8	-0.00105
		1.8	0.00389	1.81667	0.000378378	1.81667	6.68641e-05	1.81667	-0.00128
		1.81667	0.00401	1.83333	0.000251192	1.83333	-0.000120355	1.83333	-0.00127
		1.83333	0.00403	1.85	0.000310016	1.85	2.57904e-05	1.85	-0.00119
		1.85	0.00405	1.86667	0.000171701	1.86667	-0.000126087	1.86667	-0.00104
		1.86667	0.00389	1.88333	0.000158983	1.88333	-1.14624e-05	1.88333	-0.00142
		1.88333	0.00398	1.9	8.58506e-05	1.9	-7.83265e-05	1.9	-0.00122
[truncated: 2,286 more rows]

## Sheet: Figure S3
		DMS-H11_100 C_Karstedt’s catalyst_30 ppm			DMS-H25_100 C_Karstedt’s catalyst 30 ppm			DMS-H25_100 C_Karstedt’s catalyst 150 ppm			DMS-H25_150 C_Karstedt’s catalyst_30 ppm			DMS-H25_100 C_Karstedt’s catalyst_6 ppm
[truncated: 15 more rows]

[truncated: 10 more sheets: Figure S5, Figure S6, Table 1, Table 2, Table 3, Table 4, Table 5, Table S1, Table S2, Table S3]
